# Supplementary material for: The effects of environmental policy uncertainty on productivity growth- Data from Chinese micro enterprise level
Source: PLoS One. 2023 Nov 8;18(11):e0293962. doi: 10.1371/journal.pone.0293962 (PMC10631646; doi:10.1371/journal.pone.0293962)
Supplement: S1 Data — (XLSX) [file pone.0293962.s001.xlsx]

## Sheet: Sheet1
year	wysbm	age	sfyy	hyfl	sfgy	qzgy	lp	ex	qygm	zbldb	zcfzl	gzsp	zyywsr	zfbt	fszlts	fqzlts	pro	hylb	lptfp	IQ	cpxs	optfp	eu	eu2	nyxfjg	nyxfzl	hl	is	hc	fdi	wrpfqd	gdzchj	euhc	eufdi	euIQ	fsfqzlts
2008	10000007	23	1	0	0		131.778	1	0	57.8	0.280469	0	11630	0	0	0	浙江省	C	4.52021	0	1163	4.34641			0.62915	9.62291	0.064688	0.5396	0.095304	699.58	2.46346	0.01921				0
2007	10000035	19	1	0	0	1	199.75	0	0	204.521	0.790748	19.9464	28899	0	0	1	安徽省	C	6.59807	0	2740.32	7.20355			0.625522	8.95571	0.05259	0.4468	0.03934	228.04	2.26251	0.18478				1
2005	10000038	20	1	0	0	2	440	0	0	195	0.192308	6.8	88000	0	1	0	广东省	C	5.90041	0	8800	6.47007			0.222263	9.78523	0.035981	0.5027	0.058107	1020.17	0.0128409	0.21				1
2006	10000038	20	1	0	0	2	446.429	0	0	178.571	0.16	9.64286	125000	0	1	0	广东省	C	6.33537	0	12500	6.94091		0.562875	0.580806	9.89168	0.040558	0.5052	0.057029	1156.76	0.02552	0.25				1
2005	10000041	23	1	0	0	2	88.9778	0	0	96.0556	0.390283	6.4	8088	0	0	1	四川省	C	4.09192	0	808.8	4.57601			0.47692	9.33265	0.0458	0.4153	0.034832	73.18	40.0074	0.02409				1
2006	10000041	23	1	0	0	2	107.7	0	0	91.8444	0.518631	7.4	8983	0	0	1	四川省	C	4.35845	0	898.3	4.84269		1.86496	0.747555	9.43656	0.042671	0.4344	0.045098	96.31	67.06	0.02406				1
2007	10000041	24	1	0	0	2	127.922	0	0	93.5778	0.539777	8.2	11394	0	0	0	四川省	C	4.54307	0	1080.42	5.02721	1.2819	0.996007	0.62629	9.52407	0.056205	0.4394	0.040982	113.54	88.8539	0.0211	0.052535	145.547	0	0
2005	10000066	19	1	0	0	2	22.7287	0	0	40.1053	0.357258	5.49393	5417	0.0583349	0	1	安徽省	C	4.12709	0	541.7	4.71884			0.320523	8.78232	0.035091	0.4152	0.038459	56.81	35.2225	0.0212				1
2007	10000066	19	1	0	0	2	19.1389	0	0	50.6493	0.492905	7.78125	5943	0.0588928	0	1	安徽省	C	4.10772	0	563.539	4.71578			0.625522	8.95571	0.05259	0.4468	0.03934	228.04	141.96	0.04002				1
2006	10000074	30	1	1	0	2	14.6683	1	1	9.15347	0.960519	16.5297	14812	0	2	0	广东省	C	4.35091	0	1481.2	5.0932			0.580806	9.89168	0.040558	0.5052	0.057029	1156.76	0	0.0038				2
2006	10000097	23	1	1	0	1	41.7732	0	0	34.7103	0.133654	5.03846	40400	0	1	0	江西省	C	5.423	0	4040	6.16115			0.507933	8.44688	0.041378	0.4814	0.047409	223.73		0.23783				1
2007	10000097	23	1	1	0	1	29.9273	0	0	60.3691	0.155408	7.29091	15460	0	1	0	江西省	C	4.75373	0	1465.98	5.43106		0.196096	0.646542	8.52789	0.064163	0.4898	0.072207	236		0.23083				1
2005	10000121	35	1	1	0	2	534.403	0	0	42.1194	0.892275	5.56716	35805	0	0	1	湖南省	C	6.47662	0	3580.5	6.92923			0.683725	9.11714	0.027996	0.3937	0.044896	170.99	2.48569	0.00164				1
2006	10000121	35	1	1	0	2	752.387	0	0	37.6129	1.20154	7.32258	46648	0	0	1	湖南省	C	6.80356	0	4664.8	7.26979		0.743517	0.232332	9.19818	0.032517	0.4099	0.050694	206.74	4.44521	0.00164				1
2007	10000121	35	1	1	0	2	1018.62	0	0	89.6719	0.499216	8.70312	67137	0	0	1	湖南省	C	6.85694	0	6366.2	7.30508	0.66237	0.594367	0.54747	9.28698	0.043622	0.4149	0.061676	248.69	1.90003	0.0011	0.0408526	164.725	0	1
2005	10000126	21	1	0	1	1	260.645	0	0	806.226	0.889729	13.5484	20189	0.00113923	0	2	新疆维吾尔自治区	C	4.77542	0	2018.9	5.22003			0.331905	8.61368	0.010406	0.4473	0.087488	3.92	3.71539	0.13513				2
2006	10000126	21	1	0	1	1	497.836	0	0	802.869	0.756856	12.7213	37624	0.0119604	0	2	新疆维吾尔自治区	C	5.11916	0	3762.4	5.56227		0.324218	0.406501	8.70736	0.01033	0.4792	0.086946	8.26	4.30364	0.13098				2
2007	10000126	21	1	0	1	1	721.655	0	0	1029.38	0.905062	21.2364	41112	0	0	2	新疆维吾尔自治区	C	5.43025	0	3898.41	5.86244	0.587897	5.16374	0.724146	8.79114	0.014359	0.4676	0.089727	9.49	3.39498	0.12342	0.0527505	5.69309	0	2
2007	10000162	19	1	0	0	2	1375.2	1	0	119.25	0.251572	10.5	52560	0	1	1	江苏省	C	6.26629	0	4983.95	6.66476			0.650053	9.93326	0.045145	0.5499	0.081151	1664.67	0.18058	0.0297				2
2006	10000170	26	1	1	0	2	163.103	0	0	157.586	0.686214	5.24138	46160	0	0	1	江苏省	C	5.45041	0	4616	6.05975			0.316998	9.83853	0.044468	0.5635	0.072374	1389.6	1.38648	0.4505				1
2005	10000189	22	1	0	0	2	244.51	0	0	59.0098	0.961123	5.46078	8605	0	0	4	湖南省	C	6.15927	0	860.5	6.65703			0.683725	9.11714	0.027996	0.3937	0.044896	170.99	14.8356	0.0566				4
2006	10000189	22	1	0	0	2	174.128	0	0	77.1667	0.961123	7.0641	14416	0	0	4	湖南省	C	5.19949	0	1441.6	5.66847		0.387353	0.232332	9.19818	0.032517	0.4099	0.050694	206.74	40.4807	0.0555				4
2007	10000189	22	1	0	0	2	264.278	0	0	576.608	0.0785611	13.6082	24701	0	0	5	湖南省	C	5.36564	0	2342.25	5.85833	0.39598	0.385146	0.54747	9.28698	0.043622	0.4149	0.061676	248.69	8.66262	0.508	0.0244226	98.4763	0	5
2005	10000233	19	1	1	0	2	152.613	0	0	226.562	1.05633	6.75	8010	0	2	0	贵州省	C	4.88302	0	801	5.35456			0.760055	8.76851	0.049577	0.4122	0.033222	16.15	16.2921	0.0078				2
2005	10000259	22	1	0	0	1	224.298	0	0	205.463	0.579261	12.0992	23920	0.0530936	2	2	浙江省	C	4.88282	0	2392	5.39858			0.339671	9.3953	0.051264	0.5341	0.054219	637.22	0	0.0608				4
2007	10000259	22	1	0	0	1	378.603	0	0	318.571	0.376981	14.9524	16354	0.0354042	1	1	浙江省	C	5.56877	0	1550.75	6.01537			0.453431	9.58417	0.062144	0.5411	0.085919	788.21	11.6298	0.04829				2
2008	10000278	16	1	0	0		321.154	0	0	346.442	0.164196	0	45000	0	0	1	甘肃省	C	7.37704	0	4500	7.05539			0.236458	8.5841	0.080946	0.4646	0.044875	8.92	0.722222	0.05311				1
2007	10000305	66	1	1	0	2	212.218	0	0	270.379	0.755147	19.5785	112717	0	0	0	江苏省	C	6.33491	0	10688.3	6.93258			0.650053	9.93326	0.045145	0.5499	0.081151	1664.67		0.10069				0
2007	10000337	38	1	0	0	2	180.015	0	0	304.159	0.3527	11.0769	25523	0	1	3	福建省	C	5.36551	0	2420.19	5.93244			0.49217	8.9325	0.05709	0.4919	0.056712	618.28	20.8083	0.26529				4
2005	10000363	25	1	1	0	2	4493.16	0	0	906.053	0.536348	20.96	316605	0	1	0	浙江省	C	7.24906	0	31660.5	7.71405			0.339671	9.3953	0.051264	0.5341	0.054219	637.22	0	0.04626				1
2009	10000420	21	1	0	0		331.697	0	0	211.909	0.50808	0	10261		0	0	浙江省	C	2.50128	0	1026.1	2.36064			0.496326	9.65291	0.066727	0.518	0.100447	678.98		0.01962				0
2005	10000422	21	1	0	0	2	141.4	0	0	414.54	0.436098	11.98	174580	0	3	4	湖南省	C	5.93596	0	17458	6.60352			0.683725	9.11714	0.027996	0.3937	0.044896	170.99	3.72322	0.5701				7
2006	10000422	21	1	0	0	2	331.407	0	0	759.827	0.330445	16.2712	97000	0	2	4	湖南省	C	6.33327	0	9700	6.94442		0.34228	0.232332	9.19818	0.032517	0.4099	0.050694	206.74	3.84124	0.80833				6
2007	10000422	21	1	0	0	2	155.282	0	0	491.558	0.371899	17.86	175899	0	2	4	湖南省	C	6.10102	0	16679.5	6.76841	0.653185	0.34649	0.54747	9.28698	0.043622	0.4149	0.061676	248.69	3.84047	0.74614	0.0402861	162.441	0	6
2005	10000426	18	1	1	0	2	221.959	0	0	152.645	0.448967	11.3609	37511	0	0	0	甘肃省	C	6.13437	0	3751.1	6.68596			0.318913	8.38199	0.050551	0.4336	0.042608	3.92	1.52275	0.10714				0
2006	10000426	18	1	1	0	2	256.395	0	0	229.14	0.507493	13.9535	33075	0	0	2	甘肃省	C	6.20636	0	3307.5	6.72888		1.55583	0.515049	8.46444	0.054552	0.4582	0.033023	8.26	1.72698	0.11203				2
2005	10000437	29	1	1	0	1	266.538	0	0	244.685	0.450122	10.2965	145119	0.00019295	1	0	上海市	C	6.81438	0	14511.9	7.49083			0.260859	9.02547	0.031676	0.4815	0.178441	565.21	0.916351	0.63012				1
2006	10000437	29	1	1	0	1	285.111	0	0	357.909	0.529945	11.3526	145393	0	1	0	上海市	C	6.74024	0	14539.3	7.40444		81.3397	0.451163	9.10134	0.034249	0.4756	0.218309	566.56	0.914624	0.63328				1
2007	10000437	29	1	1	0	1	302.802	0	0	345.922	0.495838	11.5095	158200	0.00746523	1	0	上海市	C	6.66227	0	15001.2	7.33488	10.2004	5.86343	0.298185	9.18684	0.040717	0.4545	0.213408	602.24	0.339307	0.82582	1.05668	6143.09	0	1
2006	10000488	23	1	0	0	2	112.382	0	0	105.776	0.416345	14.8026	7532	0	1	0	浙江省	C	3.64148	0	753.2	4.10766			0.653102	9.4896	0.056753	0.5414	0.084191	708.64		0.03051				1
2007	10000488	23	1	0	0	2	131.5	0	0	107.667	0.412668	17.25	7668	0	1	0	浙江省	C	4.30406	0	727.111	4.76454		5.20159	0.453431	9.58417	0.062144	0.5411	0.085919	788.21	0	0.02972				1
2007	10000491	28	1	0	0	2	173.113	0	0	196.673	0.0338972	7.98667	24998	0	1	1	河北省	C	5.28282	0	2370.41	5.82148			0.514271	10.0643	0.051843	0.5322	0.041581	183.73	72.1394	0.28256				2
2005	10000534	110	1	0	1	2	102.315	1	1	181.348	0.715477	18.2964	255836	0.00034006	0	4	天津市	C	6.56814	0	25583.6	7.41306			0.378444	8.32244	0.04293	0.5252	0.140843	274.67	3.79966	1.56411				4
2006	10000534	110	1	0	1	2	122.537	1	1	201.581	0.715834	17.9917	290799	0	0	4	天津市	C	7.21239	0	29079.9	8.05398		1.5287	0.7265	8.4174	0.043781	0.5576	0.152216	329.3	3.65486	1.81926				4
2006	10000535	18	1	0	1	1	132.443	1	0	127.198	0.687452	11.7579	53635	0.0250583	0	0	湖南省	C	5.53031	0	5363.5	6.17611			0.232332	9.19818	0.032517	0.4099	0.050694	206.74	0.339331	0.18008				0
2007	10000535	18	1	0	1	1	30.8416	1	0	119.678	0.61365	11.2376	21370	0	0	0	湖南省	C	4.22275	0	2026.39	4.86733		0.203008	0.54747	9.28698	0.043622	0.4149	0.061676	248.69	0.44414	0.18983				0
2005	10000565	57	1	1	1	2	40.6161	0	0	69	0.184079	6.49763	6124	0	0	0	天津市	C	4.45796	0	612.4	5.03279			0.378444	8.32244	0.04293	0.5252	0.140843	274.67	0	0.0254				0
2006	10000566	24	1	0	0	1	95	0	0	153.815	0.510402	5.03846	9487	0	0	1	山东省	C	5.2416	0	948.7	5.76471			0.667674	10.1722	0.039991	0.5822	0.057276	797.24	0.681986	0.0113				1
2007	10000566	24	1	0	1	1	187.477	0	0	335.492	0.066309	5.38462	11043	0	0	0	山东省	C	4.8989	0	1047.14	5.349		1.85863	0.54179	10.2596	0.044057	0.5732	0.057813	837.32	0.617872	0.10986				0
2005	10000616	29	1	0	0	2	5139.36	1	0	3435.88	0.332397	66.2567	826755	0.00086241	1	1	上海市	C	8.11999	0	82675.5	8.66604			0.260859	9.02547	0.031676	0.4815	0.178441	565.21	0.0008104	2.01692				2
2006	10000616	29	1	0	1	2	5058.83	1	0	3136.52	0.422267	71.6154	808210	0	1	0	上海市	C	7.76861	0	80821	8.31834		8.62017	0.451163	9.10134	0.034249	0.4756	0.218309	566.56	0	1.84514				1
2007	10000616	29	1	0	1	2	5578.05	1	0	3293.92	0.525838	91.4847	995774	0	1	1	上海市	C	8.03718	0	94423.3	8.59321	2.22572	1.18108	0.298185	9.18684	0.040717	0.4545	0.213408	602.24	0.0095951	1.469	0.474987	1340.42	0	2
2014	10000616	34		0	1		1720.24	1	0	1122.66	0.432206	58.7215	1145371		1	0	上海市	C	9.60406	0	114537	9.04764			0.459685	9.31331	0.053773	0.3466	0.271254	1115.39	6.72e-07	0.52692				1
2005	10000619	64	1	1	1	2	28.7097	0	0	323.121	0.851761	15.6694	8462	0	0	3	天津市	C	2.27244	0	846.2	-1.00408			0.378444	8.32244	0.04293	0.5252	0.140843	274.67	14.6538	0.34269				3
2008	10000652	21	1	0	0		142.471	0	0	68.4429	0	0	10386	0	1	1	河北省	C		0	1038.6	3.71719			0.503409	10.0991	0.0639	0.5482	0.048082	237.43	3.32756	0.01291				2
2005	10000654	29	1	0	0	1	229	0	0	136.315	0.265414	9.48315	20035	0.0446718	1	0	重庆市	C	4.43375	0	2003.5	4.91689			0.501591	8.38019	0.031139	0.3631	0.046305	42.56	0	0.05223				1
2006	10000654	29	1	0	0	1	274.36	0	0	179.708	0.305615	8.82022	23736	0.0782356	1	0	重庆市	C	4.64138	0	2373.6	5.12451		1.15638	0.464218	8.4602	0.033297	0.3842	0.044945	55.48	5.85608	0.03989				1
2007	10000654	29	1	0	0	1	404.299	0	0	210.182	0.315373	11.6364	30806	0.0458677	1	0	重庆市	C	5.12801	0	2921.15	5.59584	1.00627	0.88648	0.685731	8.55964	0.04421	0.4046	0.037697	78.21	0.684662	0.03687	0.0379336	78.7006	0	1
2007	10000678	21	1	1	0	1	216.918	1	0	66.449	0.197942	10.2245	21258	0.00230501	0	0	浙江省	C	5.10312	0	2015.77	5.5964			0.453431	9.58417	0.062144	0.5411	0.085919	788.21	0	0.0185				0
2005	10000685	28	1	0	0	2	156.577	0	0	66.5385	0.129364	12.6	20383	0	0	5	广东省	C	4.86659	0	2038.3	5.38985			0.222263	9.78523	0.035981	0.5027	0.058107	1020.17	42.3966	0.0634				5
2006	10000685	28	1	0	0	2	196.752	0	0	65.8974	0.181842	14.4957	23807	0	1	5	广东省	C	4.85279	0	2380.7	5.36491		1.2619	0.580806	9.89168	0.040558	0.5052	0.057029	1156.76	35.687	0.05111				6
2007	10000685	28	1	0	0	2	182.88	0	0	63.5414	0.253579	12.9098	24203	0	0	5	广东省	C	4.62464	0	2295.03	5.15041	2.39861	5.00319	0.09203	9.99479	0.044553	0.5016	0.064563	1302.26	36.078	0.04058	0.154862	3123.62	0	5
2006	10000731	52	1	0	0	2	192.143	0	0	107.857	0.238411	9.42857	13450	0	2	4	湖南省	C		0	1345	5.34623			0.232332	9.19818	0.032517	0.4099	0.050694	206.74	5.43643	0.0538				6
2007	10000731	52	1	0	0	2	240.2	0	0	282.857	0.0449495	12.7143	16814	0	2	4	湖南省	C		0	1594.37	5.48989		1.08057	0.54747	9.28698	0.043622	0.4149	0.061676	248.69	27.2302	0.082				6
2009	10000731	22	1	0	0		331.56	0	0	94	0.239716	0	24867		2	4	湖南省	C	6.46623	0	2486.7	6.27773			0.555845	9.49785	0.072022	0.4355	0.061385	314.08	22.9147	0.0534				6
2005	10000748	46	1	0	0	2	157.177	0	0	195.875	1.07482	10.0938	13951	0	0	4	山东省	C	4.30345	0	1395.1	4.79464			0.525529	10.0694	0.037108	0.5787	0.0444	740.19	43.0077	0.04396				4
2006	10000748	46	1	0	0	2	194.719	0	0	272.802	0.52755	11.0938	19090	0.0209534	0	3	山东省	C	5.05285	0	1909	5.54385		0.628649	0.667674	10.1722	0.039991	0.5822	0.057276	797.24	36.6684	0.04977				3
2007	10000748	46	1	0	0	2	290.021	0	0	312.229	0.505038	10.3542	29964	0.0332065	0	3	山东省	C	5.51469	0	2841.31	6.00577	0.53359	0.467099	0.54179	10.2596	0.044057	0.5732	0.057813	837.32	112.624	0.05898	0.0308486	446.786	0	3
2005	10000752	51	1	1	1	2	46.3886	0	0	101.97	0.588355	11.7962	24137	0	2	0	贵州省	C	4.36082	0	2413.7	5.03325			0.760055	8.76851	0.049577	0.4122	0.033222	16.15	0	0.27064				2
2007	10000752	56	0	1	1	2	29.7075	0	0	88.5613	1.009	10.7736	14027	0	0	0	贵州省	C	3.51395	0	1330.1	4.16354			0.47155	8.94793	0.061339	0.3981	0.032154	11.66		0.2297				0
2005	10000853	24	1	1	0	1	412.492	0	0	469.452	0.218779	17.4181	60251	0	1	3	北京市	C	4.4693	0	6025.1	5.02569			0.357194	8.61648	0.062007	0.2908	0.244879	290.97	3.18667	0.3079				4
2005	10000858	19	1	0	0	1	159.727	0	0	99.9636	0.847945	8.61818	9346	0	1	1	安徽省	C	3.65554	0	934.6	4.08765			0.320523	8.78232	0.035091	0.4152	0.038459	56.81	2.56794	0.01357				2
2007	10000858	19	1	0	0	1	235.183	0	0	111.667	0.56194	12	14719	0	1	1	安徽省	C	4.8234	0	1395.71	5.2646			0.625522	8.95571	0.05259	0.4468	0.03934	228.04	3.4391	0.0181				2
2005	10000886	31	1	1	0	2	110.65	1	0	109.065	0.238041	14.5213	96099	0	0	2	河北省	C	5.93478	0	9609.9	6.63159			0.729101	9.89066	0.046046	0.5226	0.047313	157.81	0.0524459	0.27062				2
2006	10000905	26	1	1	0	2	265.45	1	0	183.617	0.400097	18.5587	150717	0.00444542	0	0	安徽省	C	6.90576	0	15071.7	7.59191			0.486634	8.86734	0.036975	0.4332	0.047213	111.09		0.20155				0
2005	10000930	24	1	0	0	2	504.575	0	0	126.244	0.811287	6.66839	83078	0	1	1	广西壮族自治区	C	6.33802	0	8307.8	6.90362			0.56795	8.51331	0.042508	0.3792	0.03999	31.24	1.27964	0.04231				2
2007	10000930	24	1	0	0	2	917.93	0	0	93.6579	1.27008	15	315246	0	0	1	广西壮族自治区	C	6.62866	0	29892.9	7.25497			0.432345	8.72204	0.051478	0.4165	0.040124	52.01	0.355636	0.07752				1
2007	10000966	28	1	0	0	1	323.053	0	0	196.553	0.818985	14.5263	6160	0	0	0	四川省	C	5.55431	0	584.116	5.95862			0.62629	9.52407	0.056205	0.4394	0.040982	113.54		0.01865				0
2014	10000984	24		0	0		563.342	1	0	679.154	0.497523	39.8696	344756		1	0	山西省	C	10.0065	0	34475.6	9.40655			0.299016	9.8966	0.079066	0.4932	0.098473	181.24	0.0004931	0.52761				1
2005	10001078	43	1	0	0	2	75.4903	0	0	50.9515	0.548495	12.1796	13955	0	0	3	重庆市	C	4.7802	0	1395.5	5.35251			0.501591	8.38019	0.031139	0.3631	0.046305	42.56	89.5736	0.00937				3
2006	10001078	43	1	0	0	2	93.135	0	0	56.48	0.568343	11.535	16693	0	0	4	重庆市	C	5.27739	0	1669.3	5.84657		1.09447	0.464218	8.4602	0.033297	0.3842	0.044945	55.48	74.8817	0.01244				4
2007	10001078	43	1	0	0	2	127.284	0	0	72.8173	0.656807	19.1971	22607	0	0	4	重庆市	C	5.89604	0	2143.69	6.46939	0.875838	0.73685	0.685731	8.55964	0.04421	0.4046	0.037697	78.21	57.8443	0.01132	0.0330166	68.4993	0	4
2005	10001109	28	1	1	0	2	2227.27	0	0	858.755	0.304722	25.0909	223000	0.0809417	3	3	云南省	C	8.1263	0	22300	8.63206			0.664239	8.70351	0.058471	0.4139	0.033731	14.32	194.067	0.06136				6
2006	10001109	28	1	1	0	2	1740.1	0	0	1789.23	0.591459	20.2069	208579	0.124768	1	1	云南省	C	8.13026	0	20857.9	8.66575		2.92617	0.546321	8.80095	0.063923	0.4294	0.031039	24.1	88.5705	0.75463				2
2005	10001128	23	1	0	0	2	268.762	0	0	48.1154	0.0303757	8.41923	67782	0	0	1	河北省	C	6.36329	0	6778.2	6.96041			0.729101	9.89066	0.046046	0.5226	0.047313	157.81	1.44581	0.0584				1
2007	10001128	23	1	0	0	2	1058.42	0	0	67.9583	0.0956468	27.45	123200	0	0	2	河北省	C	6.97254	0	11682.3	7.48725			0.514271	10.0643	0.051843	0.5322	0.041581	183.73	1.13531	0.06385				2
2006	10001138	50	1	0	0	2	423.603	1	0	344.69	0.672269	11.1207	248090	0	0	0	江苏省	C	7.30682	3	24809	7.98993			0.316998	9.83853	0.044468	0.5635	0.072374	1389.6	0	0.4709				0
2007	10001138	50	1	0	0	2	465.743	1	0	386.691	0.725976	12.6022	253720	0	0	0	江苏省	C	7.34927	4	24058.8	8.02451		5.97125	0.650053	9.93326	0.045145	0.5499	0.081151	1664.67	0	0.65262				0
2005	10001139	20	1	0	0	2	119.417	0	0	137.242	0.0386787	11.5	11810	0	0	0	辽宁省	C	5.32227	0	1181	5.83695			0.480653	9.59457	0.028523	0.4913	0.083423	296.25	0.931414	0.0266				0
2006	10001139	20	1	0	0	2	86.4357	1	0	128.529	0.0252306	13.5714	12101	0	0	0	辽宁省	C	5.08503	0	1210.1	5.61623		8.03414	0.537409	9.67301	0.030736	0.5083	0.095746	477.16	0.909016	0.03039				0
2007	10001139	20	1	0	0	2	92.7455	1	0	154.755	0.02479	16.6364	10202	0	0	0	辽宁省	C	4.20786	0	967.395	4.71331	1.61315	0.822478	0.334312	9.76305	0.037749	0.5243	0.099958	691.72	17.8831	0.02909	0.161247	1115.85	0	0
2007	10001166	64	1	1	0	2	462.083	0	0	199.843	0.752822	22.281	36688	0	0	0	湖南省	C	6.51851	0	3478.9	7.03412			0.54747	9.28698	0.043622	0.4149	0.061676	248.69		0.03721				0
2007	10001204	24	1	0	1	2	1768.2	0	1	629.292	0.363686	33.0806	5540225	0	4	5	宁夏回族自治区	C	8.49421	0	525346	9.33952			0.407685	8.02191	0.080646	0.4916	0.074262	12.9	1.22224	8.54505				9
2005	10001215	20	1	0	0	2	86.3636	0	0	82.5273	0.49989	10.6364	9000	0	0	1	天津市	C	3.85938	0	900	4.36514			0.378444	8.32244	0.04293	0.5252	0.140843	274.67	15.1556	0.03876				1
2005	10001226	28	1	0	0	2	268.611	0	0	276.611	0.577483	9.4127	38050	0	0	5	福建省	C	5.01686	0	3805	5.53665			0.491404	8.72536	0.043723	0.4882	0.049828	514.04	26.2812	0.10273				5
2006	10001226	28	1	0	0	2	335.523	0	0	318.75	0.591814	10.3047	44046	0	0	5	福建省	C	5.36681	0	4404.6	5.88831		1.33873	0.592025	8.83058	0.046754	0.4936	0.058328	572.77	22.7035	0.10028				5
2007	10001226	28	1	0	0	2	405.664	0	0	335.25	0.546677	12.8906	64051	0	0	5	福建省	C	5.86597	0	6073.57	6.38751	0.773427	0.575549	0.49217	8.9325	0.05709	0.4919	0.056712	618.28	8.04238	0.09628	0.0438626	478.195	0	5
2005	10001293	23	1	1	0	2	528.62	0	0	551.027	0.7172	29.3934	191199	0	0	0	湖南省	C	7.24179	0	19119.9	7.87556			0.683725	9.11714	0.027996	0.3937	0.044896	170.99	0	0.04619				0
2006	10001293	23	1	1	1	2	459.084	1	0	619.584	0.689137	32.4697	282823	0	0	0	湖南省	C	7.04363	0	28282.3	7.7028		0.505852	0.232332	9.19818	0.032517	0.4099	0.050694	206.74		0.41247				0
2007	10001293	23	1	1	0	2	776.53	1	0	852.633	0.666992	75.6097	370067	0	0	0	湖南省	C	7.68663	0	35091.2	8.35728	0.655202	0.853247	0.54747	9.28698	0.043622	0.4149	0.061676	248.69		0.50836	0.0404105	162.942	0	0
2014	10001293	24		0	1		336.026	1	1	1402.77	0.2168	23.9546	303321		1	0	湖南省	C	7.14317	3	30332.1	6.49057			0.417115	9.63671	0.084187	0.4617	0.091992	630.32	0	2.82558				1
2005	10001309	47	1	0	0	2	690.477	0	0	385.776	0.558495	12.1172	287314	0.0247186	1	2	山东省	C	7.51772	0	28731.4	8.1803			0.525529	10.0694	0.037108	0.5787	0.0444	740.19	0.685661	0.28265				3
2006	10001309	47	1	0	0	2	728.353	0	0	396.237	0.491121	17.6836	318403	0	1	6	山东省	C	6.90423	0	31840.3	7.57027		1.90501	0.667674	10.1722	0.039991	0.5822	0.057276	797.24	0.722669	0.43473				7
2007	10001309	47	1	0	0	2	873.084	0	0	457.253	0.521774	24.4591	429329	0.0279529	1	6	山东省	C	6.37453	0	40710.7	7.0423	1.03714	0.749802	0.54179	10.2596	0.044057	0.5732	0.057813	837.32	3.97537	0.50339	0.0599603	868.416	0	7
2005	10001366	33	1	0	0	2	150.497	0	0	53.3237	0.762397	12	49461	0	0	1	山东省	C	5.62165	0	4946.1	6.23857			0.525529	10.0694	0.037108	0.5787	0.0444	740.19	28.8106	0.0981				1
2006	10001366	33	1	0	0	2	173.654	0	0	60.2565	0.787986	12	59815	0	0	1	山东省	C	5.97782	0	5981.5	6.60602		1.03193	0.667674	10.1722	0.039991	0.5822	0.057276	797.24	23.8235	0.095				1
2007	10001366	33	1	0	0	2	181.738	0	0	53.5014	0.605656	13.1844	70318	0	0	1	山东省	C	5.76472	0	6667.84	6.39298	1.29224	1.68958	0.54179	10.2596	0.044057	0.5732	0.057813	837.32	93.4336	0.05252	0.0747084	1082.02	0	1
2009	10001377	31	1	0	0		1113.25	0	0	164.278	0.796077	0	35177		1	1	山东省	C	7.36889	0	3517.7	7.21982			0.253623	10.3865	0.057913	0.5576	0.060087	547.17	4.9123	0.04332				2
2014	10001400	22		0	0		224.441	0	0	277.475	0.742175	28.487	225956		0	0	河北省	C	7.16427	0	22595.6	6.53576			0.50437	10.286	0.095523	0.5103	0.079423	391.24	0.0009002	1.79311				0
2005	10001415	49	1	1	0	2	97.9301	0	0	129.043	0.607908	11.7366	26269	0	0	1	内蒙古自治区	C	5.09043	0	2626.9	5.65203			0.642749	9.17395	0.030617	0.4541	0.079285	97.84	1.27907	0.08903				1
2006	10001415	49	1	1	0	2	63.0057	0	0	135.657	0.647009	11.0743	10963	0	0	1	内蒙古自治区	C	4.66722	1	1096.3	5.22216		0.237842	0.488526	9.32037	0.03478	0.4707	0.065067	138.76	1.45945	0.08913				1
2005	10001417	29	1	0	0	1	605.252	1	0	320.072	0.722634	20.8633	90510	0.00044194	0	1	浙江省	C	6.01438	0	9051	6.54487			0.339671	9.3953	0.051264	0.5341	0.054219	637.22	0.452989	0.0417				1
2007	10001419	31	1	0	0	1	1070.58	0	0	239.042	0.898553	15	22637	0.00773071	0	0	广东省	C	4.89629	0	2146.53	5.24181			0.09203	9.99479	0.044553	0.5016	0.064563	1302.26	0.614946	0.01172				0
2005	10001431	82	1	1	1	2	131.871	1	1	202.087	0.52048	26.6277	385763	0.00981691	4	0	重庆市	C	7.70369	6	38576.3	8.54404			0.501591	8.38019	0.031139	0.3631	0.046305	42.56	0	1.6132				4
2006	10001431	82	1	1	1	2	163.222	1	1	196.657	0.531663	27.5861	635508	0.00508884	4	0	重庆市	C	8.22669	7	63550.8	9.08014		0.399833	0.464218	8.4602	0.033297	0.3842	0.044945	55.48	1.00707	1.51945				4
2007	10001431	82	1	1	1	2	228.289	1	1	236.475	0.544159	33.5808	896839	0.00539562	5	0	重庆市	C	8.24778	2	85041.9	9.09947	0.512341	0.633849	0.685731	8.55964	0.04421	0.4046	0.037697	78.21	0.376285	1.75942	0.0193138	40.0702	1.02468	5
2005	10001432	21	1	1	1	1	85.3	0	0	594.259	0.660932	8.74118	15576	0.0120699	2	1	江西省	C	4.94867	0	1557.6	5.50073			0.571792	8.36311	0.038723	0.4727	0.03853	199.89	17.5533	0.60309				3
2006	10001432	21	1	1	1	1	107.076	0	0	715.255	0.656906	9.17241	16417	0.147104	1	1	江西省	C	5.60661	2	1641.7	6.14169		3.71957	0.507933	8.44688	0.041378	0.4814	0.047409	223.73	3.2375	0.56674				2
2007	10001432	21	1	1	0	1	85.8071	0	0	739.764	0.675418	9.6	11437	0	1	1	江西省	C	5.05869	0	1084.5	5.59003	0.907808	0.448534	0.646542	8.52789	0.064163	0.4898	0.072207	236	4.09312	0.54358	0.0655499	214.243	0	2
2005	10001442	26	1	0	0	2	119	0	0	235.9	0.521153	6.18	5057	0.0219498	0	1	黑龙江省	C	3.12542	0	505.7	3.54773			0.321501	8.99047	0.035558	0.539	0.064194	125.58	4.55606	0.08				1
2006	10001442	26	1	0	0	2	115.75	0	0	199.67	0.702058	13	13419	0	0	0	黑龙江省	C	2.83407	0	1341.9	2.88863		0.216039	0.226719	9.07423	0.03756	0.5418	0.061101	139.43	1.71697	0.08217				0
2007	10001442	26	1	0	0	2	348	1	0	419.84	0.793683	20.66	20157	0	1	0	黑龙江省	C	5.02602	0	1911.37	5.44819	0.338422	0.523717	0.452064	9.14575	0.048465	0.5202	0.063999	164.94	1.17194	0.08797	0.0216586	55.8193	0	1
2005	10001567	54	1	1	0	2	234.637	0	0	239.22	0.614413	18.9944	190162	0	0	0	江西省	C	7.17681	0	19016.2	7.90663			0.571792	8.36311	0.038723	0.4727	0.03853	199.89	0	0.35231				0
2005	10001609	35	1	1	1	2	223.137	0	0	103.926	1.27145	10.2316	23500	0	0	0	贵州省	C	4.58808	0	2350	5.07778			0.760055	8.76851	0.049577	0.4122	0.033222	16.15	0.0906383	0.0012				0
2006	10001609	35	1	0	0	2	476.787	0	0	84.2787	1.83816	11.2623	29347	0.00487273	0	0	贵州省	C	4.98639	0	2934.7	5.42928		0.883733	0.65114	8.86012	0.04919	0.4193	0.027182	14.68	0.0565646	0.00224				0
2005	10001610	52	1	0	0	2	125	0	0	96.6833	0.478193	12.15	13471	0	1	1	陕西省	C	5.04128	0	1347.1	5.55598			0.494371	8.59853	0.011126	0.4701	0.061722	51.85	11.8774	0.03963				2
2006	10001610	52	1	0	0	2	160.061	0	0	91.6107	0.486876	15.3969	22070	0	1	1	陕西省	C	5.61307	0	2207	6.13716		0.404125	0.356442	8.68362	0.009821	0.5145	0.074552	73.73	6.92705	0.03949				2
2007	10001610	52	1	0	0	2	174.262	0	0	92.0635	0.456552	12.5635	18451	0	0	1	陕西省	C	5.29824	0	1749.6	5.8182	0.784692	0.792995	0.428138	8.80079	0.016284	0.5149	0.077269	90.88	10.9591	0.04564	0.0606325	71.3128	0	1
2005	10001626	22	1	1	1	2	913.272	0	0	1349.08	0.230244	55.6148	346889	0	1	3	四川省	C	7.70345	0	34688.9	8.34346			0.47692	9.33265	0.0458	0.4153	0.034832	73.18	6.94095	3.99739				4
2006	10001626	22	1	1	1	2	1608.35	0	0	1537.03	0.391611	59.1937	609508	0	1	4	四川省	C	7.91211	0	60950.8	8.55093		0.356079	0.747555	9.43656	0.042671	0.4344	0.045098	96.31	11.78	3.6906				5
2007	10001626	22	1	1	1	2	1925.31	0	0	1215.36	0.266952	71.0276	788515	0	2	4	四川省	C	7.39137	0	74770.2	8.03483	0.532784	0.900337	0.62629	9.52407	0.056205	0.4394	0.040982	113.54	14.2971	3.58385	0.0218346	60.4923	0	6
2005	10001643	21	1	0	0	1	838.063	0	0	53.1111	0.862522	10.5	118115	0	0	0	四川省	C	6.52918	0	11811.5	7.04912			0.47692	9.33265	0.0458	0.4153	0.034832	73.18	0.111755	0.01122				0
2006	10001643	21	1	0	0	1	884.862	0	0	36.3	0.931785	10.2619	140714	0	1	0	四川省	C	6.9645	0	14071.4	7.53873		1.11984	0.747555	9.43656	0.042671	0.4344	0.045098	96.31	0.102335	0.01007				1
2007	10001643	21	1	0	0	1	1256.73	0	0	49.6574	1.02685	9.34722	246248	0	1	1	四川省	C	7.23138	0	23350.2	7.80887	0.512516	0.369723	0.62629	9.52407	0.056205	0.4394	0.040982	113.54	0.148007	0.01576	0.021004	58.191	0	2
2005	10001653	25	1	0	0	2	43.4697	0	0	63.7273	0.653035	6.37374	10038	0	1	1	云南省	C	4.39391	0	1003.8	4.96212			0.664239	8.70351	0.058471	0.4139	0.033731	14.32	8.23869	0.07448				2
2006	10001653	25	1	0	0	2	119.013	0	0	77.0673	0.721983	10.9821	18437	0	0	0	云南省	C	5.34297	0	1843.7	5.92391		0.33149	0.546321	8.80095	0.063923	0.4294	0.031039	24.1	2.60617	0.06234				0
2007	10001653	25	1	0	0	2	85.4909	0	0	78.6682	0.619056	12.4773	17152	0	0	0	云南省	C	4.47813	0	1626.42	5.05769	0.653263	1.46411	0.488569	8.87812	0.067927	0.4298	0.04025	30	3.951	0.07373	0.0262937	19.5979	0	0
2006	10001695	20	1	0	0	2	106.41	0	0	45	0.284444	11.18	10641	0	0	3	湖南省	C	4.78699	0	1064.1	5.28241			0.232332	9.19818	0.032517	0.4099	0.050694	206.74	26.5389	0.018				3
2007	10001695	20	1	0	0	2	216.57	0	0	45	0.284444	11.18	14685	0	0	3	湖南省	C	4.87349	0	1392.49	5.36873		0.685785	0.54747	9.28698	0.043622	0.4149	0.061676	248.69	20.3161	0.01988				3
2005	10001709	24	1	0	0	1	166.621	0	0	86.9241	0.661377	6.27586	27432	0	1	1	浙江省	C	4.68029	0	2743.2	5.2151			0.339671	9.3953	0.051264	0.5341	0.054219	637.22	4.06095	0.02343				2
2006	10001709	24	1	0	0	1	221.429	0	0	78.8571	0.650362	8.64286	30800	0	1	1	浙江省	C	4.87102	0	3080	5.40213		1.69053	0.653102	9.4896	0.056753	0.5414	0.084191	708.64		0.02113				2
2007	10001709	24	1	0	0	1	279	0	0	90.25	0.916898	11.0167	33487	0	1	1	浙江省	C	4.70124	0	3175.37	5.21591	2.52284	6.01281	0.453431	9.58417	0.062144	0.5411	0.085919	788.21	2.68504	0.01861	0.216761	1988.53	0	2
2007	10001724	28	1	0	0	2	156.19	0	0	28.0952	0.123729	5.20134	15000	0	1	0	甘肃省	C	4.89076	0	1422.36	5.39134			0.36092	8.537	0.073897	0.4734	0.038294	9.49	6.74934	0.0236				1
2005	10001735	20	1	0	0	2	357.875	0	0	112.214	0.430617	14.75	21196	0	2	3	四川省	C	5.76386	0	2119.6	6.19768			0.47692	9.33265	0.0458	0.4153	0.034832	73.18	22.5849	0.04325				5
2006	10001735	20	1	0	0	2	496.562	0	0	200.5	0.410692	19.4062	16650	0	2	1	四川省	C	5.60773	0	1665	5.9828		0.814	0.747555	9.43656	0.042671	0.4344	0.045098	96.31	19.833	0.0438				3
2007	10001745	26	1	0	0	1	116.164	1	0	86.0548	0.398758	16.3562	8480	0	0	0	浙江省	C	4.63191	0	804.108	5.09381			0.453431	9.58417	0.062144	0.5411	0.085919	788.21		0.03124				0
2005	10001749	24	1	0	0	2	302.559	0	1	447.689	0.881083	11.2635	269173	0	6	0	河北省	C	5.84326	0	26917.3	6.58695			0.729101	9.89066	0.046046	0.5226	0.047313	157.81	0	1.00251				6
2006	10001749	24	1	0	0	2	333.738	0	0	474.325	0.894328	12.9095	314083	1.592e-05	8	0	河北省	C	6.38513	0	31408.3	7.12631		1.26984	0.733293	9.98462	0.042532	0.5332	0.039318	160.58		1.74491				8
2007	10001783	29	1	1	0	2	345.493	0	0	74.0417	0.830989	12.1181	48756	0	1	1	河北省	C	5.24197	0	4623.24	5.77635			0.514271	10.0643	0.051843	0.5322	0.041581	183.73	0.267561	0.0289				2
2005	10001807	21	1	1	0	2	1640.84	0	0	332.964	0.154016	11.8182	154487	0	1	2	湖南省	C	7.54119	0	15448.7	8.04688			0.683725	9.11714	0.027996	0.3937	0.044896	170.99	0.0561212	0.10546				3
2006	10001807	21	1	1	0	2	2234.7	0	0	350.043	0.178115	21.0507	303111	0	1	2	湖南省	C	7.82645	0	30311.1	8.35645		0.301044	0.232332	9.19818	0.032517	0.4099	0.050694	206.74	0.0286034	0.0912				3
2014	10001807	22		0	0		3490.1	0	1	2973.25	0.54259	34.2436	4623701		1	0	湖南省	C	10.939	11	462370	10.0779			0.417115	9.63671	0.084187	0.4617	0.091992	630.32	0.0007786	5.50606				1
2005	10001809	23	1	0	0	2	1000.14	0	0	348.53	0.58204	13.8842	390335	0	0	2	福建省	C	7.21702	0	39033.5	7.86661			0.491404	8.72536	0.043723	0.4882	0.049828	514.04	3.68914	0.91473				2
2006	10001809	23	1	0	0	2	1437.83	0	0	434.595	0.623221	19.7784	501621	0	0	1	福建省	C	8.04533	0	50162.1	8.68071		0.783677	0.592025	8.83058	0.046754	0.4936	0.058328	572.77	1.36358	1.08907				1
2007	10001809	23	1	0	0	2	1938.48	0	0	488.223	0.590929	28.5699	694574	0	0	1	福建省	C	8.17394	0	65862.3	8.80971	0.732259	0.677471	0.49217	8.9325	0.05709	0.4919	0.056712	618.28	3.90269	1.03324	0.0415278	452.741	0	1
2005	10001841	21	1	1	1	1	604.161	0	0	1126.5	0.967441	23.7288	71403	0.00042015	1	0	重庆市	C	5.98282	0	7140.3	6.49585			0.501591	8.38019	0.031139	0.3631	0.046305	42.56	0	0.04236				1
2005	10001846	24	1	1	0	1	149.67	0	0	143.95	0.59222	6	14750	0	1	1	辽宁省	C		0	1475	5.19416			0.480653	9.59457	0.028523	0.4913	0.083423	296.25	25.4237	0.00698				2
2007	10001846	24	1	1	0	1	105.556	0	0	561.812	0.250924	9	15000	0	1	1	辽宁省	C		0	1422.36	5.19939			0.334312	9.76305	0.037749	0.5243	0.099958	691.72	21.0917	0.11517				2
2005	10001891	23	1	0	1	2	312.812	0	0	332.512	0.982144	5.7	21446	0	1	2	广西壮族自治区	C	5.96307	0	2144.6	6.43444			0.56795	8.51331	0.042508	0.3792	0.03999	31.24	0	0.0018				3
2006	10001891	23	1	0	1	2	963.379	0	0	917.276	0.992632	25.5172	24059	0	1	2	广西壮族自治区	C	6.31575	0	2405.9	6.68062		1.70276	0.098417	8.61517	0.045789	0.3958	0.045693	35.67		0.0018				3
2007	10001891	23	1	0	1	2	364.658	0	0	336.722	0.942183	9.36709	19260	0	1	1	广西壮族自治区	C	6.0683	0	1826.31	6.53834	1.39845	0.669412	0.432345	8.72204	0.051478	0.4165	0.040124	52.01		0.0018	0.0561114	72.7336	0	2
2005	10001957	32	1	1	0	1	492.926	0	0	112.346	0.274725	8.20988	40456	0	1	2	河北省	C	4.44237	0	4045.6	4.91544			0.729101	9.89066	0.046046	0.5226	0.047313	157.81	7.11885	0.0283				3
2006	10001975	27	1	0	0	2	690.008	1	1	1641.71	1.02427	14.87	939261	0	1	0	山西省	C	8.18822	0	93926.1	8.95558			0.56873	9.5102	0.038732	0.5633	0.066485	37.63	7.92112	4.61645				1
2005	10001976	19	1	0	0	2	113.697	0	0	70.6759	0.79313	4.69811	16370	0	0	5	江西省	C	5.40612	0	1637	5.94078			0.571792	8.36311	0.038723	0.4727	0.03853	199.89	52.7795	0.09062				5
2006	10001976	19	1	0	0	2	111.309	0	0	92.6455	0.814248	5.53636	14813	0	0	5	江西省	C	4.93509	0	1481.3	5.44034		1.95823	0.507933	8.44688	0.041378	0.4814	0.047409	223.73	113.684	0.09091				5
2007	10001976	19	1	0	0	2	386.111	0	0	112.978	0.907946	6.68889	33880	0	0	5	江西省	C	5.75306	0	3212.64	6.23707	0.420748	0.248543	0.646542	8.52789	0.064163	0.4898	0.072207	236	19.9145	0.09091	0.0303808	99.2965	0	5
2008	10001976	19	1	0	0		196.14	0	0	93.0088	0.68707	0	43600	0	0	5	江西省	C	6.69105	0	4360	6.38257	0.57994	0.998333	0.521086	8.591	0.063566	0.4899	0.063926	250.28	14.9411	0.20015	0.0370731	145.147	0	5
2009	10001976	27	1	0	0		538.684	0	0	318.798	0.769447	0	60180		0	5	江西省	C	7.06582	0	6018	6.89152	0.91091	0.740244	0.60059	8.66785	0.077158	0.512	0.06857	274.85	9.11582	0.31106	0.0624614	250.364	0	5
2007	10002007	19	1	0	0	2	2486.16	0	0	1026.72	0.774948	12.1148	139130	0	1	1	浙江省	C	6.72242	0	13192.9	7.16559			0.453431	9.58417	0.062144	0.5411	0.085919	788.21	6.06388	0.19581				2
2005	10002039	35	1	0	0	1	316.536	1	0	2219.9	0.255556	22.8273	45195	0	1	0	福建省	C	6.11259	0	4519.5	6.6183			0.491404	8.72536	0.043723	0.4882	0.049828	514.04	0	0.25792				1
2006	10002039	35	1	0	0	1	372.75	1	0	658.88	0.678832	26.5278	52013	0	1	1	福建省	C	5.46343	0	5201.3	5.96729		1.39405	0.592025	8.83058	0.046754	0.4936	0.058328	572.77		0.2367				2
2005	10002052	20	1	0	0	2	237.281	0	0	227.707	0.386119	11.3074	62696	0.0825571	3	0	内蒙古自治区	C	5.18015	0	6269.6	5.78159			0.642749	9.17395	0.030617	0.4541	0.079285	97.84	0	0.32019				3
2006	10002052	20	1	0	1	2	269.419	0	0	244.481	0.46393	18.3778	62696	0.0537514	3	2	内蒙古自治区	C	6.28395	0	6269.6	6.88536			0.488526	9.32037	0.03478	0.4707	0.065067	138.76	15.8677	0.32064				5
2005	10002135	23	1	0	0	2	132.907	0	0	213.533	0.968779	15.1067	9869	0	1	1	广东省	C	4.53144	0	986.9	4.9965			0.222263	9.78523	0.035981	0.5027	0.058107	1020.17	78.4983	0.11879				2
2006	10002135	23	1	0	0	2	115.143	0	0	124.638	0.961794	36	12507	0	1	1	广东省	C	4.7153	0	1250.7	5.21586		0.829358	0.580806	9.89168	0.040558	0.5052	0.057029	1156.76	69.5099	0.11883				2
2005	10002153	22	1	1	0	2	61.6667	1	0	102.889	0.0560573	6.66667	13058	0.00053607	0	0	湖北省	C	4.92315	0	1305.8	5.49134			0.578773	9.19528	0.040014	0.4264	0.050749	180.27	0.980242	0.08159				0
2006	10002153	22	1	1	0	2	62.4859	1	0	86.8876	0.075572	7.98795	17305	0	0	0	湖北省	C	4.7636	0	1730.5	5.3563		0.699031	0.666071	9.287	0.042955	0.4418	0.077125	195.19	0.739671	0.08423				0
2007	10002153	22	1	1	0	2	108.948	0	0	109.594	0.049023	7.54717	21622	0	0	0	湖北省	C	5.13555	0	2050.28	5.71111	0.866964	1.08385	0.237963	9.38098	0.05176	0.425	0.081572	210.34	0.39019	0.09019	0.0707203	182.357	0	0
2005	10002162	27	1	1	0	2	261.029	0	0	154.36	0.631881	7.37143	20599	0	8	5	福建省	C	6.75565	0	2059.9	7.31037			0.491404	8.72536	0.043723	0.4882	0.049828	514.04	0.0101947	0.08836				13
2006	10002162	27	1	1	0	2	353.7	0	0	248.791	0.64998	9.03636	12747	0	4	2	福建省	C	6.61588	0	1274.7	7.12147		0.415238	0.592025	8.83058	0.046754	0.4936	0.058328	572.77	0	0.13806				6
2007	10002162	27	1	1	0	2	113.81	0	0	133.386	0.713613	5.20134	23042	0	4	2	福建省	C	3.41997	0	2184.93	3.99452	0.712083	0.348436	0.49217	8.9325	0.05709	0.4919	0.056712	618.28	0	0.1267	0.0403836	440.267	0	6
2005	10002198	24	1	0	0	2	447.968	0	0	257.199	0.669248	14.7535	199620	0	1	0	江苏省	C	7.02332	0	19962	7.69239			0.462568	9.7348	0.044853	0.5568	0.068004	1087.79	0	0.5142				1
2006	10002198	24	1	0	0	2	444.585	0	0	263.21	0.614305	15.251	201136	0.0116836	1	2	江苏省	C	7.57634	0	20113.6	8.23985		25.8473	0.316998	9.83853	0.044468	0.5635	0.072374	1389.6	22.3085	0.56559				3
2007	10002198	24	1	0	0	2	425.056	0	0	267.465	0.592206	14.8776	217255	0.00069043	1	2	江苏省	C	6.72147	0	20601	7.38495	11.5682	7.65801	0.650053	9.93326	0.045145	0.5499	0.081151	1664.67	20.1757	0.50563	0.938773	9845.46	0	3
2005	10002208	25	1	0	0	2	370.789	0	0	230.094	0.658908	17.9396	108310	0	0	8	广东省	C	6.41542	0	10831	7.0276			0.222263	9.78523	0.035981	0.5027	0.058107	1020.17	9.6944	0.23093				8
2007	10002208	25	0	0	0	2	287.111	0	0	162.151	0.731773	30	83468	0	0	8	广东省	C	6.14975	0	7914.77	6.76189			0.09203	9.99479	0.044553	0.5016	0.064563	1302.26	7.98103	0.30518				8
2005	10002252	29	1	1	0	1	319.655	0	1	155.882	0.622605	11.3338	390620	0.00053761	0	0	江苏省	C	7.3765	0	39062	8.14624			0.462568	9.7348	0.044853	0.5568	0.068004	1087.79	0	0.18976				0
2006	10002252	29	1	1	0	1	378.385	0	1	200.685	0.520488	13.9415	482150	0	0	0	江苏省	C	8.09862	0	48215	8.86782		0.932332	0.316998	9.83853	0.044468	0.5635	0.072374	1389.6		0.44471				0
2007	10002252	29	1	1	0	1	391.615	0	1	140.744	0.513038	18.645	690585	0	0	0	江苏省	C	7.81694	1	65484.1	8.62565	0.724745	0.60358	0.650053	9.93326	0.045145	0.5499	0.081151	1664.67		0.4438	0.0588139	1206.46	0.724745	0
2005	10002308	65	1	1	1	1	235.495	0	0	540.235	0.287791	43.685	51873	0.036358	2	0	上海市	C	4.95805	0	5187.3	5.52748			0.260859	9.02547	0.031676	0.4815	0.178441	565.21	0.402907	0.36276				2
2007	10002308	65	1	1	1	1	318.791	0	0	793.302	0.463143	52.7473	59995	0.0370364	2	0	上海市	C	5.11853	0	5688.97	5.67789			0.298185	9.18684	0.040717	0.4545	0.213408	602.24	0.369136	0.30218				2
2009	10002356	43	1	0	0		267.045	0	0	181.857	0.306256	0	39375		0	4	贵州省	C	6.25991	0	3937.5	6.05951			0.419057	8.93142	0.074942	0.3774	0.033107	9.13	1.34959	0.21229				4
2006	10002400	20	1	0	0	2	88.0303	0	0	25.4455	0.788734	8.53939	28885	0	2	2	广西壮族自治区	C	5.93574	0	2888.5	6.55821			0.098417	8.61517	0.045789	0.3958	0.045693	35.67	170.608	0.01989				4
2007	10002400	20	1	0	0	2	59.2548	0	0	17.5161	0.755249	8.53871	19523	0	2	2	广西壮族自治区	C	5.62672	0	1851.25	6.25365		0.418908	0.432345	8.72204	0.051478	0.4165	0.040124	52.01	133.099	0.02094				4
2005	10002479	19	1	0	0	1	249.547	0	0	69.0122	0.271528	19.1755	56200	0	1	0	四川省	C	5.93801	0	5620	6.52901			0.47692	9.33265	0.0458	0.4153	0.034832	73.18	4.27046	0.0561				1
2006	10002479	19	1	0	0	1	397.842	0	0	87.5842	0.244396	16.3211	76979	0	1	0	四川省	C	6.3048	0	7697.9	6.86841		0.626679	0.747555	9.43656	0.042671	0.4344	0.045098	96.31	3.11773	0.06407				1
2007	10002479	19	1	0	0	1	593.887	0	0	102.673	0.270219	29.256	98720	0.00405186	0	0	四川省	C	6.60141	0	9361.03	7.15207	0.770206	0.940313	0.62629	9.52407	0.056205	0.4394	0.040982	113.54	5.12764	0.07747	0.0315647	87.4492	0	0
2008	10002479	18	1	0	0		769.719	0	0	121.015	0.228867	0	103188	0	0	0	四川省	C	6.13465	0	10318.8	5.74194	1.91632	3.10805	0.461139	9.62543	0.048684	0.4595	0.043526	214.49	4.6517	0.07746	0.08341	411.031	0	0
2009	10002479	19	1	0	0		1378.3	0	0	153.292	0.315901	0	164967		0	0	四川省	C	8.75539	0	16496.7	8.54667	0.882992	0.513323	0.459138	9.70027	0.061018	0.4743	0.056221	245.22	1.45484	0.07771	0.0496427	216.527	0	0
2014	10002542	24		0	0		1741.6	1	0	2059.3	0.406888	109.083	1764710		1	0	江苏省	C	9.744	48	176471	9.12099			0.239201	10.3044	0.066206	0.474	0.14279	1729.89		2.24926				1
2005	10002557	27	1	0	0	2	500	0	0	353.659	0.518	16.5318	88755	0	1	1	江苏省	C	7.03174	0	8875.5	7.61134			0.462568	9.7348	0.044853	0.5568	0.068004	1087.79	8.11222	0.18694				2
2005	10002605	84	1	1	1	2	440.111	1	1	945.894	0.646588	15.3099	1750374	0	1	25	辽宁省	C	7.71714	0	175037	8.56615			0.480653	9.59457	0.028523	0.4913	0.083423	296.25	2.47339	16.4091				26
2007	10002605	84	1	1	1	2	21.8775	0	1	951.466	0.640824	8.18647	51847	0	0	7	辽宁省	C	5.12972	0	4916.34	5.98143			0.334312	9.76305	0.037749	0.5243	0.099958	691.72	14.6938	5.90185				7
2005	10002617	43	1	0	0	2	455.704	0	0	192.63	0.537897	13	128715	0.004475	2	0	上海市	C	6.37064	0	12871.5	6.97217			0.260859	9.02547	0.031676	0.4815	0.178441	565.21	0	0.06581				2
2006	10002617	43	1	0	0	2	539.368	0	0	269.716	0.473286	19.1579	101819	0.00664905	2	0	上海市	C	6.30757	0	10181.9	6.87136		0.838072	0.451163	9.10134	0.034249	0.4756	0.218309	566.56	0	0.05796				2
2005	10002671	45	1	0	1	2	2341.13	0	1	1958.36	0.362607	7.4296	6043537	0	1	6	山东省	C	8.20218	0	604354	9.014			0.525529	10.0694	0.037108	0.5787	0.0444	740.19	6.41901	24.93				7
2006	10002671	45	1	0	1	2	3064.06	0	1	2874.21	0.658412	9.64333	7408090	0	1	6	山东省	C	8.39374	0	740809	9.20639		0.96387	0.667674	10.1722	0.039991	0.5822	0.057276	797.24	4.3196	44.1335				7
2007	10002671	45	1	0	1	2	4649.77	0	1	2934.87	0.497734	10.7961	11800000	0	1	12	山东省	C	8.50994	0	1118924	9.34633	0.588397	0.450893	0.54179	10.2596	0.044057	0.5732	0.057813	837.32	4.0069	56.8711	0.0340171	492.676	0	13
2009	10002671	46	1	0	1		5383.01	0	1	3976.03	0.256265	0	17193850		1	16	山东省	C	10.4672	0	1719385	9.68285			0.253623	10.3865	0.057913	0.5576	0.060087	547.17	0.981746	37.6045				17
2005	10002692	18	1	0	0	1	1524.58	0	0	160.347	0.685556	14.9867	215047	0	0	0	安徽省	C	6.56837	0	21504.7	7.10707			0.320523	8.78232	0.035091	0.4152	0.038459	56.81	1.07139	0.0247				0
2006	10002692	18	1	0	0	1	756.34	0	0	98.355	0.33191	17.925	122921	0.00464526	1	0	安徽省	C	7.12554	0	12292.1	7.69484		0.358697	0.486634	8.86734	0.036975	0.4332	0.047213	111.09	0.243815	0.04294				1
2007	10002692	18	1	0	0	1	1096.28	0	0	130.656	0.31818	31.6465	205038	0.00121441	1	1	安徽省	C	7.21614	0	19442.5	7.79307	0.700947	0.406863	0.625522	8.95571	0.05259	0.4468	0.03934	228.04	0.978473	0.04716	0.027575	159.844	0	2
2009	10002798	19	1	0	0		377.323	1	0	68.8097	0.0718282	0	77575		0	1	辽宁省	C	7.49893	0	7757.5	7.28548			0.441562	9.85807	0.060886	0.5197	0.118154	1054.97	0.866258	0.09909				1
2005	10002838	47	1	0	0	2	50.044	0	0	30.3711	0.531166	11.3899	8301	0	0	0	浙江省	C	4.2976	0	830.1	4.84215			0.339671	9.3953	0.051264	0.5341	0.054219	637.22	30.7746	0.01239				0
2006	10002838	47	1	0	0	2	61.4409	0	0	40.063	0.480346	13.3858	7835	0	0	0	浙江省	C	4.56403	0	783.5	5.0845		3.38567	0.653102	9.4896	0.056753	0.5414	0.084191	708.64	32.605	0.01209				0
2007	10002838	47	1	0	0	2	86.617	0	0	44.0426	0.335749	11.1702	8140	0	0	0	浙江省	C	4.45211	0	771.868	4.94085	4.92749	12.2577	0.453431	9.58417	0.062144	0.5411	0.085919	788.21	4.36085	0.011	0.423366	3883.9	0	0
2005	10002878	22	1	1	0	2	134.1	0	0	79.5566	0.692157	7.37783	42045	0	0	2	宁夏回族自治区	C	5.55004	0	4204.5	6.20425			0.355232	7.82788	0.055295	0.4591	0.068193	11.64	84.6712	0.24238				2
2007	10002878	22	1	1	0	2	179.026	1	0	146.257	0.820288	11.7899	79140	0.0252717	0	3	宁夏回族自治区	C	6.84484	0	7504.37	7.54686			0.407685	8.02191	0.080646	0.4916	0.074262	12.9	12.0863	0.47481				3
2005	10002880	29	1	0	0	2	300	0	0	168.561	0.100854	6	300000	0	2	2	山西省	C	7.52429	0	30000	8.26569			0.75276	9.41832	0.042129	0.5562	0.055691	22.7	128	0.167				4
2007	10002880	33	1	0	0	2	519.454	0	0	317.961	0.766897	7.52941	382178	0	2	1	山西省	C	7.34732	0	36239.7	8.07844			0.511007	9.59013	0.049619	0.5708	0.071899	102.11	78.5052	1.81				3
2005	10002881	29	1	1	0	1	155.673	0	0	342.788	0.333032	17.0169	90848	0	1	0	江苏省	C	6.71745	0	9084.8	7.40268			0.462568	9.7348	0.044853	0.5568	0.068004	1087.79	0.369849	0.76452				1
2005	10002893	18	0	0	0	2	199.683	1	0	40.2759	0.506849	10.1379	28210	0	0	7	河南省	C	5.83666	0	2821	6.37142			0.655258	9.59046	0.037459	0.5208	0.042187	101.46	7.65686	0.032				7
2006	10002902	21	1	1	0	2	89.5702	0	0	106.488	0.827396	13.7025	10429	0	1	2	广西壮族自治区	C	3.73724	0	1042.9	4.253			0.098417	8.61517	0.045789	0.3958	0.045693	35.67	263.208	0.03399				3
2005	10002939	66	1	0	0	1	595.963	0	0	487.732	0.79992	13.122	46540	0	1	0	陕西省	C		0	4654	5.82078			0.494371	8.59853	0.011126	0.4701	0.061722	51.85	0	0.1301				1
2005	10002965	22	1	1	0	1	678.333	1	0	189.233	0.626211	13.4167	33841	0	1	0	浙江省	C	4.76044	0	3384.1	5.20184			0.339671	9.3953	0.051264	0.5341	0.054219	637.22	0	0.0316				1
2006	10002965	22	1	1	0	1	444.444	1	0	285.244	0.70162	15.1778	16059	0	1	0	浙江省	C	4.84493	0	1605.9	5.25602		0.274381	0.653102	9.4896	0.056753	0.5414	0.084191	708.64		0.02263				1
2006	10002988	26	1	1	1	1	58.5395	1	1	82.8655	0.798264	5.03846	79754	0	0	0	河北省	C	4.9351	2	7975.4	5.70893			0.733293	9.98462	0.042532	0.5332	0.039318	160.58	7.80525	0.23808				0
2007	10002988	26	1	1	1	1	67.9536	1	0	130.14	0.844569	5.20134	59920	0	0	1	河北省	C	2.99458	0	5681.86	3.72774		0.545887	0.514271	10.0643	0.051843	0.5322	0.041581	183.73	2.19998	0.23624				1
2008	10003023	19	1	1	0		847.222	0	0	578.889	0.400672	0	30500	0	1	0	浙江省	C	7.30451	0	3050	7.05207			0.62915	9.62291	0.064688	0.5396	0.095304	699.58		0.04847				1
2005	10003082	29	1	1	0	1	115.933	0	0	125.03	0.871013	12.0909	18714	0	0	0	广东省	C	5.56089	0	1871.4	6.18368			0.222263	9.78523	0.035981	0.5027	0.058107	1020.17	1.49621	0.01388				0
2006	10003082	29	1	1	0	1	126.081	0	0	131.028	0.845665	17.0139	23283	0	0	1	广东省	C	5.60309	0	2328.3	6.23534		0.898734	0.580806	9.89168	0.040558	0.5052	0.057029	1156.76	0.657991	0.0826				1
2007	10003082	29	1	1	0	1	151.522	0	0	143.277	0.760494	20.8101	25510	0	0	0	广东省	C	5.79685	0	2418.96	6.42846	1.43555	4.80031	0.09203	9.99479	0.044553	0.5016	0.064563	1302.26	0.482025	0.06114	0.0926832	1869.46	0	0
2006	10003104	19	0	0	0	1	174.02	1	0	103.299	0.746778	5.31625	52544	0	2	0	河南省	C	7.48484	0	5254.4	8.20239			0.549188	9.69494	0.042648	0.5439	0.041363	147.1	2.74056	0.3216				2
2007	10003104	19	1	0	0	1	400.64	1	0	94.2429	0.683765	5.20134	86766	0	2	0	河南省	C	8.30884	0	8227.5	9.01198		0.415707	0.659077	9.78925	0.052806	0.5517	0.04044	232.81	1.26405	0.3133				2
2006	10003140	28	1	0	0	1	275.263	0	0	557.132	0.564168	23.6316	7020	0	1	0	广东省	C	4.11913	0	702	4.51252			0.580806	9.89168	0.040558	0.5052	0.057029	1156.76	5.20513	0.02796				1
2006	10003157	40	1	0	0	2	99.78	0	0	81.39	0.253102	5.1	10293	0.046245	0	3	山东省	C	4.53503	0	1029.3	5.0307			0.667674	10.1722	0.039991	0.5822	0.057276	797.24	18.362	0.01701				3
2005	10003198	19	1	0	0	2	62.5544	0	0	165.937	0.653357	8.98326	35157	0	2	1	四川省	C	5.44231	0	3515.7	6.10461			0.47692	9.33265	0.0458	0.4153	0.034832	73.18	148.818	0.26935				3
2007	10003198	19	1	0	0	2	101.511	1	0	162.697	0.630638	11.2773	46588	0	1	1	四川省	C	5.5552	0	4417.66	6.21316			0.62629	9.52407	0.056205	0.4394	0.040982	113.54	135.819	0.25058				2
2007	10003219	64	0	1	1	2	0	0	0	1195.83	1.35431	44.25	0		0	0	天津市	C		0	0	-0.321531			0.706903	8.50603	0.049081	0.5507	0.157403	401.32		0.19141				0
2005	10003356	24	1	1	0	2	221.5	0	0	549.457	0.89714	8.77586	20230	0	0	1	陕西省	C	5.44669	0	2023	5.95791			0.494371	8.59853	0.011126	0.4701	0.061722	51.85	0.578843	0.04854				1
2006	10003356	24	1	1	0	2	505.707	0	0	646.534	0.955079	20	50367	0	0	0	陕西省	C	6.09363	0	5036.7	6.605		0.229045	0.356442	8.68362	0.009821	0.5145	0.074552	73.73	0.232493	0.05794				0
2007	10003356	24	1	1	0	2	357.95	0	0	631.417	0.98795	12.05	39129	0	0	1	陕西省	C	5.06085	0	3710.37	5.57567	0.453885	0.604585	0.428138	8.80079	0.016284	0.5149	0.077269	90.88	0.315602	0.04659	0.0350713	41.249	0	1
2007	10003358	20	1	0	0	2	137.103	0	0	64.9048	0.122279	5.87302	16397	0	1	2	河北省	C	4.94575	0	1554.83	5.46578			0.514271	10.0643	0.051843	0.5322	0.041581	183.73	74.0917	0.07116				3
2007	10003365	23	1	1	0	1	506.832	0	0	502.105	0.645178	11.5789	90500	0	1	1	吉林省	C	7.17012	0	8581.58	7.73395			0.224151	8.90193	0.047876	0.4684	0.074902	67.29	1.54051	0.35208				2
2005	10003403	22	1	0	0	2	184.7	0	0	117.8	0.598472	12.2	17830	0.045429	0	1	江苏省	C	4.8635	0	1783	5.35884			0.462568	9.7348	0.044853	0.5568	0.068004	1087.79	11.3965	0.0204				1
2006	10003403	22	1	0	0	2	229.167	0	0	161.431	0.686312	23.9583	15500	0.0271613	0	1	江苏省	C	4.86366	0	1550	5.32417		1.39866	0.316998	9.83853	0.044468	0.5635	0.072374	1389.6	13.1097	0.01629				1
2007	10003403	22	1	0	0	2	178.444	0	0	135.708	0.706478	15.6528	13112	0.0555979	0	1	江苏省	C	4.57239	0	1243.33	5.03289	1.07624	0.835029	0.650053	9.93326	0.045145	0.5499	0.081151	1664.67	26.5577	0.01261	0.0873383	1791.59	0	1
2006	10003422	22	1	0	0	1	208.633	0	0	193.975	1.00119	10.2302	57700	0	0	1	四川省	C	6.10031	0	5770	6.70469			0.747555	9.43656	0.042671	0.4344	0.045098	96.31	1.01906	0.0549				1
2005	10003503	22	1	0	0	2	1477.49	0	0	683.526	0.64903	19.0309	146406	0	1	2	上海市	C	6.72539	0	14640.6	7.21791			0.260859	9.02547	0.031676	0.4815	0.178441	565.21	0.179364	0.08636				3
2006	10003503	22	1	0	0	2	2481.64	0	0	992.392	0.644938	25	141190	0	1	2	上海市	C	6.78625	0	14119	7.27855		5.39113	0.451163	9.10134	0.034249	0.4756	0.218309	566.56	1.45556	0.11453				3
2007	10003503	22	1	0	0	2	643.446	0	0	314.164	0.579765	11.5819	113890	0	1	2	上海市	C	6.18278	0	10799.5	6.73906	1.20863	0.688172	0.298185	9.18684	0.040717	0.4545	0.213408	602.24	0.763831	0.10269	0.257931	727.884	0	3
2005	10003510	38	1	0	0	2	82	0	0	64.2889	0.986519	11.7704	12399	0	0	5	福建省	C	4.02909	0	1239.9	4.55649			0.491404	8.72536	0.043723	0.4882	0.049828	514.04	27.6046	0.02433				5
2006	10003510	38	1	0	0	2	76.1593	0	0	50.5487	1.15826	12.6903	8553	0	0	5	福建省	C	4.4595	0	855.3	4.96788		0.53266	0.592025	8.83058	0.046754	0.4936	0.058328	572.77	31.6275	0.02269				5
2007	10003510	38	1	0	0	2	143.93	0	0	74.1831	1.33473	11.2676	10225	0	0	5	福建省	C	4.8635	0	969.576	5.32248	0.987762	1.46395	0.49217	8.9325	0.05709	0.4919	0.056712	618.28	26.8519	0.01998	0.0560179	610.713	0	5
2005	10003578	27	1	0	0	1	298.732	1	1	294.815	0.907245	15.0658	836013	0.00085884	1	2	浙江省	C	7.40475	0	83601.3	8.2538			0.339671	9.3953	0.051264	0.5341	0.054219	637.22	0.206695	0.35753				3
2006	10003578	27	1	0	0	1	244.811	1	1	178.704	0.953361	15.4779	1156081	0.00017559	1	2	浙江省	C	7.93397	0	115608	8.78736		0.608557	0.653102	9.4896	0.056753	0.5414	0.084191	708.64	0.095149	0.63788				3
2007	10003578	27	1	0	0	1	369.217	1	1	313.169	0.835396	19.3105	1560652	0.00010893	2	2	浙江省	C	8.09871	0	147987	8.95055	0.686507	0.746308	0.453431	9.58417	0.062144	0.5411	0.085919	788.21	0.0923998	1.52044	0.0589841	541.112	0	4
2005	10003601	19	1	0	0	2	200.241	0	0	117.635	0.851581	8.64821	59727	0.0503123	0	12	四川省	C	6.2446	0	5972.7	6.85972			0.47692	9.33265	0.0458	0.4153	0.034832	73.18	64.5825	0.22963				12
2006	10003601	19	1	0	0	2	234.243	0	0	111.789	0.694261	10.3012	77799	0.0462988	0	3	四川省	C	6.34362	0	7779.9	6.97049		0.744068	0.747555	9.43656	0.042671	0.4344	0.045098	96.31	38.5609	0.22552				3
2007	10003601	19	1	0	0	2	392.93	0	0	95.9377	0.572585	13.0961	105030	0.033638	0	10	四川省	C	7.32765	0	9959.37	7.96697	0.75612	0.746159	0.62629	9.52407	0.056205	0.4394	0.040982	113.54	29.1183	0.21299	0.0309874	85.8499	0	10
2005	10003619	20	1	0	0	2	191.866	0	0	275.789	0.769247	21.1443	38298	0	0	1	辽宁省	C	5.94698	0	3829.8	6.51302			0.480653	9.59457	0.028523	0.4913	0.083423	296.25	0.762442	0.10563				1
2009	10003645	23	1	0	0		1469.04	0	0	274.09	0.144413	0	97442		0	1	辽宁省	C	8.36632	0	9744.2	8.2097			0.441562	9.85807	0.060886	0.5197	0.118154	1054.97	0.105088	0.11741				1
2005	10003660	20	1	1	0	1	183.691	0	0	82.2727	0.518895	9.05455	17399	0	1	2	浙江省	C	5.69618	0	1739.9	6.20169			0.339671	9.3953	0.051264	0.5341	0.054219	637.22	24.7141	0.0543				3
2007	10003660	66	1	1	1	1	82.2525	0	0	109.788	0.838808	12.7374	6651	0	1	0	浙江省	C	4.59963	0	630.675	5.09386			0.453431	9.58417	0.062144	0.5411	0.085919	788.21	211.684	0.01826				1
2005	10003669	19	1	1	0	1	175.578	1	0	282.187	0.6731	12.4821	29107	0.0907342	0	1	山东省	C	5.28498	0	2910.7	5.87887			0.525529	10.0694	0.037108	0.5787	0.0444	740.19	5.93534	0.32183				1
2006	10003669	19	1	1	0	1	264.498	1	0	614.714	0.264577	12.1413	60500	0.0507273	0	1	山东省	C	6.21144	0	6050	6.81281		0.279089	0.667674	10.1722	0.039991	0.5822	0.057276	797.24	8.8443	0.86446				1
2007	10003669	19	1	1	0	1	186.316	0	0	559.86	0.464705	11.136	71368	0.00381123	0	1	山东省	C	6.31597	0	6767.4	6.98368	0.488097	1.63789	0.54179	10.2596	0.044057	0.5732	0.057813	837.32	7.90673	1.6882	0.0282185	408.693	0	1
2005	10003672	19	1	0	0	2	95.9244	0	0	49.895	0.44	6.875	86380	0	0	1	河北省	C	6.20143	0	8638	6.93761			0.729101	9.89066	0.046046	0.5226	0.047313	157.81	12.9544	0.152				1
2009	10003672	35	1	0	0		104.617	0	0	61.6814	0.52726	0	68200		0	1	河北省	C	6.85635	0	6820	6.57084			0.550307	10.1433	0.074408	0.5198	0.056168	245.8	2.34604	0.1495				1
2007	10003676	27	1	0	0	2	238.932	1	0	237.665	0.728596	19.0807	36667	0	0	0	浙江省	C	5.48524	0	3476.91	6.03141			0.453431	9.58417	0.062144	0.5411	0.085919	788.21		0.04294				0
2005	10003697	50	1	0	0	2	80.5495	0	0	126.252	0.702654	5.24324	10238	0.086345	0	1	四川省	C	3.84281	0	1023.8	4.3492			0.47692	9.33265	0.0458	0.4153	0.034832	73.18	625.122	0.02824				1
2006	10003702	33	1	0	0	2	168.567	0	0	84.0333	0.54641	12.1167	9810	0	1	0	福建省	C	4.93326	0	981	5.37455			0.592025	8.83058	0.046754	0.4936	0.058328	572.77		0.02165				1
2007	10003702	33	1	0	0	2	278.867	0	0	50.7524	0.37812	21.2	27494	0	1	0	福建省	C	5.97215	0	2607.09	6.47259		0.202286	0.49217	8.9325	0.05709	0.4919	0.056712	618.28		0.01919				1
2006	10003728	21	1	0	0	1	1707.38	1	0	251.75	1.07746	13.8125	29795	0.0382615	0	0	山东省	C	5.27367	0	2979.5	5.57819			0.667674	10.1722	0.039991	0.5822	0.057276	797.24		0.02201				0
2007	10003728	21	1	0	0	1	814.059	1	0	230.059	1.15981	41.8824	14038	0	0	0	山东省	C	4.78435	0	1331.14	5.09488		0.239737	0.54179	10.2596	0.044057	0.5732	0.057813	837.32		0.02434				0
2006	10003732	22	1	1	1	1	130.329	0	0	275.7	0.679569	10.5857	9032	0	1	1	山东省	C	4.46602	0	903.2	4.92391			0.667674	10.1722	0.039991	0.5822	0.057276	797.24	2.15235	0.13699				2
2008	10003732	22	1	1	0		307.133	0	0	583.556	1.03435	0	14062	0	1	0	山东省	C	4.60335	0	1406.2	4.32619			0.630321	10.3278	0.051917	0.5723	0.054689	569.67	10.923	0.0166				1
2005	10003740	23	1	0	0	2	301.583	0	0	131.1	0.700737	6.86667	15696	0	1	1	江苏省	C	4.51118	0	1569.6	4.95251			0.462568	9.7348	0.044853	0.5568	0.068004	1087.79	10.1937	0.02288				2
2006	10003740	23	1	0	0	2	568.969	0	0	199.281	0.624902	11.4688	16605	0	1	0	江苏省	C	5.11372	0	1660.5	5.48913		3.47445	0.316998	9.83853	0.044468	0.5635	0.072374	1389.6	9.63565	0.02415				1
2007	10003740	23	1	0	0	2	855.867	0	0	329.767	0.685535	15.2667	27702	0	0	0	江苏省	C	5.29303	0	2626.82	5.66183	0.636316	0.406736	0.650053	9.93326	0.045145	0.5499	0.081151	1664.67		0.03352	0.0516377	1059.26	0	0
2006	10003856	22	1	0	0	1	1148.67	0	0	115.775	0.287412	11.145	345244	0	2	1	四川省	C	7.8299	0	34524.4	8.45562			0.747555	9.43656	0.042671	0.4344	0.045098	96.31	0.695161	0.07939				3
2008	10003856	22	1	0	0		2229.55	0	0	272.348	0.439423	0	483512	0	1	1	四川省	C	7.5862	0	48351.2	7.31271			0.461139	9.62543	0.048684	0.4595	0.043526	214.49	0.317676	0.3812				2
2014	10003872	28		0	0		3885.13	1	0	1820.44	0.814738	140.671	3225063		1	0	江苏省	C	10.4075	0	322506	9.76305			0.239201	10.3044	0.066206	0.474	0.14279	1729.89	2.11e-06	4.4067				1
2009	10003910	20	1	0	0		332.307	0	0	1434.47	0.928458	0	161406		2	6	山西省	C	8.52279	0	16140.6	8.29775			0.319792	9.65349	0.065141	0.5428	0.076639	33.69	6.59207	4.47864				8
2009	10003954	21	1	0	0		525.52	0	0	133.667	0.525818	0	52365		1	2	浙江省	C	6.20994	0	5236.5	6.00765			0.496326	9.65291	0.066727	0.518	0.100447	678.98	8.90289	0.07011				3
2009	10003986	29	1	0	0		170.8	1	0	118.229	0.042291	0	5978		0	0	福建省	C	3.874	0	597.8	3.72228			0.533869	9.0956	0.066149	0.4908	0.097956	391.93		0.0139				0
2005	10003987	20	0	0	0	2	552.244	1	0	702.884	0.463258	32.0349	119919	0	1	0	河南省	C	6.20523	0	11991.9	6.8018			0.655258	9.59046	0.037459	0.5208	0.042187	101.46	0	0.31633				1
2007	10003987	20	1	0	0	2	198.472	1	0	421.71	0.260652	46.6411	62686	0	1	0	河南省	C	4.42876	0	5944.14	5.02108			0.659077	9.78925	0.052806	0.5517	0.04044	232.81		0.27321				1
2005	10003989	26	1	1	1	1	814.774	0	0	4513.69	0.332715	66.2567	440180	0	4	7	广东省	C	7.54044	0	44018	8.21718			0.222263	9.78523	0.035981	0.5027	0.058107	1020.17	94.6932	11.2859				11
2006	10003989	26	1	1	1	1	729.275	0	0	4236.78	0.30219	67.4633	416787	0	4	6	广东省	C	7.56276	0	41678.7	8.24831		3.58189	0.580806	9.89168	0.040558	0.5052	0.057029	1156.76	103.779	12.4159				10
2007	10003989	26	1	1	1	1	812.889	0	0	4957.14	0.405445	55.5989	428700	0	4	6	广东省	C	7.25607	0	40651.1	7.93682	4.66101	7.34452	0.09203	9.99479	0.044553	0.5016	0.064563	1302.26	138.766	15.642	0.300928	6069.84	0	10
2005	10004015	31	1	0	0	2	209.345	1	0	89.973	0.0691649	10	20847	0	1	1	广东省	C	4.56199	0	2084.7	5.09912			0.222263	9.78523	0.035981	0.5027	0.058107	1020.17	16.1366	0.05712				2
2006	10004015	31	1	0	0	2	164.02	1	0	97.8311	0.0931003	8.00676	23045	0	1	1	广东省	C	4.5816	0	2304.5	5.11873		1.9525	0.580806	9.89168	0.040558	0.5052	0.057029	1156.76	32.6457	0.05196				2
2007	10004015	31	1	0	0	2	316.98	1	0	107.041	0.117346	38.5135	29811	0	1	0	广东省	C	6.44605	0	2826.8	6.98335	1.20501	0.900647	0.09203	9.99479	0.044553	0.5016	0.064563	1302.26	24.1022	0.04416	0.0777993	1569.24	0	1
2005	10004035	40	1	0	0	1	343.482	0	0	107.576	0.0229659	7.41176	27629	0	0	1	黑龙江省	C	5.78648	0	2762.9	6.26461			0.321501	8.99047	0.035558	0.539	0.064194	125.58	3.89156	0.02496				1
2006	10004035	21	1	0	0	1	379.631	0	0	100.9	0.248914	7.99231	48364	0	0	1	黑龙江省	C	6.09049	0	4836.4	6.6139		0.358347	0.226719	9.07423	0.03756	0.5418	0.061101	139.43	2.6466	0.03113				1
2007	10004035	21	1	0	0	1	741.65	0	0	225.683	0.337198	19.95	75580	0	0	1	黑龙江省	C	6.53804	0	7166.8	7.05316	0.426624	0.472186	0.452064	9.14575	0.048465	0.5202	0.063999	164.94	2.67902	0.12501	0.0273034	70.3674	0	1
2005	10004075	21	1	1	1	2	442.783	1	0	349.679	0.817118	18.5354	232958	0.00064389	0	0	江西省	C	7.07332	0	23295.8	7.73609			0.571792	8.36311	0.038723	0.4727	0.03853	199.89	0	0.36763				0
2006	10004075	21	1	1	1	2	1023.19	1	0	585.55	0.843235	23.3333	369535	0.00075771	0	14	江西省	C	7.77712	0	36953.5	8.41458		0.431329	0.507933	8.44688	0.041378	0.4814	0.047409	223.73		0.34724				14
2007	10004075	21	1	1	1	2	2262.84	1	0	858.023	0.803684	27.05	656543	0.00014927	0	14	江西省	C	7.9521	0	62256.1	8.56496	0.39448	0.359448	0.646542	8.52789	0.064163	0.4898	0.072207	236		0.34389	0.0284841	93.0972	0	14
2014	10004085	17		0	0		3324.09	0	1	1517.91	0.37296	40.0418	4409755		1	0	山东省	C	9.61508	0	440976	8.94962			0.639385	10.5054	0.084387	0.4844	0.098212	932.98	3.28e-05	6.12483				1
2005	10004086	19	1	0	0	1	595.292	0	0	135.53	0.724362	15.8512	101513	0.00900377	0	0	内蒙古自治区	C	7.20321	0	10151.3	7.75361			0.642749	9.17395	0.030617	0.4541	0.079285	97.84	28.802	0.00102				0
2006	10004086	19	1	0	0	1	867.332	0	0	183.247	0.633283	30.4579	170938	0.00932502	0	0	内蒙古自治区	C	7.67568	0	17093.8	8.23927		0.383713	0.488526	9.32037	0.03478	0.4707	0.065067	138.76	2.09667	0.00275				0
2008	10004149	19	1	0	0		353.333	0	0	46.5	1.02401	0	20780	0	1	0	辽宁省	C	7.29906	0	2078	6.90757			0.21872	9.78701	0.038962	0.5496	0.110048	834.75	0.307988	0.00998				1
2009	10004149	44	1	0	0		611.667	0	0	94	0.755319	0	35970		1	0	辽宁省	C	7.43691	0	3597	7.25131		0.441829	0.441562	9.85807	0.060886	0.5197	0.118154	1054.97		0.01058				1
2005	10004152	21	1	0	0	2	1548.5	0	0	160.833	0.541969	12.6667	92290	0	1	1	江苏省	C	6.49432	0	9229	6.93567			0.462568	9.7348	0.044853	0.5568	0.068004	1087.79	1.06295	0.0492				2
2006	10004152	21	1	0	0	2	1085.17	0	0	193.267	0.641687	16.5167	58490	0	1	1	江苏省	C	6.08894	2	5849	6.5303		0.436175	0.316998	9.83853	0.044468	0.5635	0.072374	1389.6	0.883912	0.04695				2
2007	10004152	21	1	0	0	2	1525.73	0	0	196.367	0.650144	20.2	89521	0	1	1	江苏省	C	6.62284	0	8488.74	7.06414	0.844329	0.497927	0.650053	9.93326	0.045145	0.5499	0.081151	1664.67	0.947137	0.04281	0.0685182	1405.53	0	2
2006	10004153	24	1	1	0	1	134.412	0	0	301.853	0.221962	16.1176	18514	0	1	2	上海市	C	5.17791	0	1851.4	5.63256			0.451163	9.10134	0.034249	0.4756	0.218309	566.56	3.3742	0.12413				3
2007	10004153	24	1	1	0	1	161.044	0	0	263.912	0.107879	19.1176	14356	0	1	2	上海市	C	4.9062	0	1361.29	5.36082		0.600932	0.298185	9.18684	0.040717	0.4545	0.213408	602.24	5.08487	0.11449				3
2005	10004202	20	1	0	0	2	95.2282	0	0	235.184	0.508318	7.18447	22068	0	1	3	吉林省	C	5.77422	0	2206.8	6.34646			0.514518	8.69242	0.032802	0.4367	0.066765	54.55	7.61283	0.27123				4
2007	10004202	20	1	0	0	2	304.782	0	0	242.097	0.455105	10.4854	45023	0	1	3	吉林省	C	6.50724	2	4269.26	7.07993			0.224151	8.90193	0.047876	0.4684	0.074902	67.29	5.05942	0.189				4
2005	10004203	44	1	0	0	2	98.2124	0	1	92.1057	0.636735	11.8332	84020	0.0892645	0	1	重庆市	C	6.89587	0	8402	7.64026			0.501591	8.38019	0.031139	0.3631	0.046305	42.56	0	0.17494				1
2007	10004203	44	1	0	0	2	134.461	0	0	139.696	0.945328	15.2561	100000	0.0065	1	1	重庆市	C	6.32264	0	9482.4	7.04746			0.685731	8.55964	0.04421	0.4046	0.037697	78.21	0	0.51767				2
2006	10004215	19	1	1	0	2	798.052	0	0	542.311	0.502344	14.8526	152681	0.0016374	1	1	贵州省	C	7.14694	0	15268.1	7.74055			0.65114	8.86012	0.04919	0.4193	0.027182	14.68	0.0305212	0.20521				2
2007	10004215	19	1	1	0	2	1886.77	0	0	889.274	0.792183	17.4731	238140	0.00243554	2	0	贵州省	C	6.81792	0	22581.4	7.37953		0.474453	0.47155	8.94793	0.061339	0.3981	0.032154	11.66	0.392358	0.17833				2
2005	10004288	27	1	1	0	2	569.383	1	0	197.145	0.116403	14.0531	455027	8.351e-05	1	1	广东省	C	7.3587	0	45502.7	8.07533			0.222263	9.78523	0.035981	0.5027	0.058107	1020.17	0.559967	0.22977				2
2006	10004288	27	1	1	0	2	875.879	1	0	245.737	0.176216	22.4914	660676	0	1	1	广东省	C	7.93715	0	66067.6	8.64079		0.530464	0.580806	9.89168	0.040558	0.5052	0.057029	1156.76	0.317205	0.18112				2
2014	10004288	28		0	0		1519.39	0	1	206.076	0.271287	37.1155	1714821		1	0	广东省	C	8.3782	0	171482	7.72103			0.308429	10.2953	0.084954	0.4634	0.093784	1649.91	1.67e-05	1.09561				1
2006	10004315	26	1	0	0	1	406.831	0	0	142.372	0.818579	18.1662	242385	0	0	1	福建省	C	7.92491	0	24238.5	8.62103			0.592025	8.83058	0.046754	0.4936	0.058328	572.77	4.75277	0.03345				1
2007	10004315	26	1	0	0	1	386.295	0	0	127.448	0.938136	22	338127	0	1	1	福建省	C	7.67931	0	32062.6	8.40861		0.659676	0.49217	8.9325	0.05709	0.4919	0.056712	618.28	3.59298	0.04666				2
2007	10004358	22	1	0	0	1	477.171	0	0	96.4857	0.584009	6.17714	76750	0	0	0	湖南省	C	6.83016	0	7277.74	7.38498			0.54747	9.28698	0.043622	0.4149	0.061676	248.69	4.94659	0.03974				0
2006	10004401	23	1	0	0	2	666	0	0	269.388	0.2795	14.1176	42600	0	1	1	辽宁省	C	6.39255	0	4260	6.87088			0.537409	9.67301	0.030736	0.5083	0.095746	477.16	1.04906	0.10493				2
2007	10004401	23	1	0	0	2	338.312	0	0	392.795	0.94365	27.0357	29061	0	1	1	辽宁省	C	5.01936	0	2755.68	5.52729		0.42754	0.334312	9.76305	0.037749	0.5243	0.099958	691.72	1.39349	0.2717				2
2005	10004414	23	0	0	0	1	133.675	1	0	138.72	0.699971	5.5	46628	0	0	1	河南省	C	5.98446	0	4662.8	6.62822			0.655258	9.59046	0.037459	0.5208	0.042187	101.46	0.266792	0.3275				1
2005	10004493	22	1	0	0	1	111.415	1	0	95.6	0.411007	5.33846	12742	0	1	1	广西壮族自治区	C	4.35052	0	1274.2	4.87351			0.56795	8.51331	0.042508	0.3792	0.03999	31.24	15.6961	0.05072				2
2007	10004493	23	1	0	0	1	249.571	1	0	251.771	0.739673	14.8	8153	0	1	1	广西壮族自治区	C	4.72674	0	773.1	5.11115			0.432345	8.72204	0.051478	0.4165	0.040124	52.01	25.8699	0.00193				2
2005	10004517	21	1	0	0	2	167.242	0	0	157.542	0.447712	12	20348	0	1	0	湖南省	C	5.23364	0	2034.8	5.74866			0.683725	9.11714	0.027996	0.3937	0.044896	170.99	9.43582	0.1164				1
2006	10004517	21	1	0	0	2	187.473	0	0	206.4	0.534047	14.9091	21446	0.00083932	1	1	湖南省	C	4.77937	0	2144.6	5.28503		3.72173	0.232332	9.19818	0.032517	0.4099	0.050694	206.74	8.35587	0.1116				2
2007	10004517	21	1	0	0	2	273.158	0	0	137.011	0.165873	15.7895	24575	0.00610376	1	1	湖南省	C	5.41149	0	2330.3	5.90148	2.77423	2.20911	0.54747	9.28698	0.043622	0.4149	0.061676	248.69	7.68999	0.09455	0.171105	689.923	0	2
2005	10004551	23	1	0	0	2	638.909	0	0	113	0.545294	6.6	33544	0	1	1	贵州省	C	5.74745	0	3354.4	6.17935			0.760055	8.76851	0.049577	0.4122	0.033222	16.15	0.381588	0.03679				2
2006	10004551	23	1	0	0	2	676.364	0	0	129.073	0.775743	7.36364	37200	0	1	1	贵州省	C	5.67023	0	3720	6.10227		1.89198	0.65114	8.86012	0.04919	0.4193	0.027182	14.68	0.344086	0.03943				2
2005	10004560	42	1	0	1	2	594.205	0	1	273.917	0.747116	22.6107	602072	0.0214659	2	2	江苏省	C	7.21076	0	60207.2	7.95522			0.462568	9.7348	0.044853	0.5568	0.068004	1087.79	1.10344	1.08025				4
2006	10004560	42	1	0	1	2	711.471	0	0	295.143	0.735352	26.9309	706575	0.0177518	2	2	江苏省	C	7.33811	0	70657.5	8.07986		1.22441	0.316998	9.83853	0.044468	0.5635	0.072374	1389.6	0.0877897	0.93745				4
2007	10004560	42	1	0	1	2	748.058	0	0	256.651	0.610378	34.6384	728146	0.0163717	2	2	江苏省	C	7.4234	0	69045.7	8.16164	2.26179	7.94608	0.650053	9.93326	0.045145	0.5499	0.081151	1664.67	0.0866237	0.8466	0.183547	3765.13	0	4
2006	10004583	29	1	0	1	2	214.5	0	0	340.335	1.01478	6.05	42800	0	0	8	广西壮族自治区	C	5.88433	0	4280	6.45338			0.098417	8.61517	0.045789	0.3958	0.045693	35.67	187.786	0.50437				8
2007	10004583	29	1	0	1	2	185	0	0	340.35	1.01473	10	37000	0	0	8	广西壮族自治区	C	5.91087	0	3508.49	6.47991		0.92546	0.432345	8.72204	0.051478	0.4165	0.040124	52.01	200.371	0.50437				8
2005	10004589	20	0	1	0	2	1055.56	1	0	826.095	0.31458	8.53175	112017	0	0	0	河南省	C	6.73552	0	11201.7	7.25597			0.655258	9.59046	0.037459	0.5208	0.042187	101.46	0.119982	0.56091				0
2007	10004589	20	1	1	0	2	554.894	0	0	496.248	0.252822	9.71617	164770	0	0	1	河南省	C	7.00656	0	15624.2	7.62041			0.659077	9.78925	0.052806	0.5517	0.04044	232.81	0.387093	0.52737				1
2005	10004638	24	1	0	0	1	332.132	1	0	533.057	0.25423	9.76415	39329	0	1	1	福建省	C	5.40328	0	3932.9	5.90513			0.491404	8.72536	0.043723	0.4882	0.049828	514.04	1.08724	0.34899				2
2006	10004638	24	1	0	0	1	357.035	1	0	460.221	0.185867	13.7522	38487	0	1	1	福建省	C	5.70334	0	3848.7	6.21195		9.03631	0.592025	8.83058	0.046754	0.4936	0.058328	572.77	1.60158	0.3387				2
2007	10004638	24	1	0	0	1	243.355	1	0	464.536	0.251747	12.1455	21008	0.0380807	1	1	福建省	C	5.36306	1	1992.06	5.86881	0.567109	0.288396	0.49217	8.9325	0.05709	0.4919	0.056712	618.28	5.17855	0.35207	0.0321619	350.632	0.567109	2
2009	10004638	25	1	0	0		361.249	1	0	302.605	0.242754	0	79751		1	1	福建省	C	8.05796	0	7975.1	7.86062			0.533869	9.0956	0.066149	0.4908	0.097956	391.93	1.73941	0.39413				2
2005	10004642	20	1	0	0	2	483.521	0	0	207.537	0.411913	14.4095	213118	0	0	4	云南省	C	6.74278	0	21311.8	7.41075			0.664239	8.70351	0.058471	0.4139	0.033731	14.32	1.27479	0.47159				4
2007	10004642	20	1	0	0	2	510.812	0	0	706.438	0.721362	12.8752	377960	0	1	4	云南省	C	7.00969	0	35839.7	7.72669			0.488569	8.87812	0.067927	0.4298	0.04025	30	3.61716	2.54754				5
2005	10004649	23	1	1	1	1	81.7739	0	0	123.278	0.81082	6.48696	8831	0.0693013	0	0	四川省	C	4.61953	0	883.1	5.12976			0.47692	9.33265	0.0458	0.4153	0.034832	73.18	0	0.02549				0
2006	10004649	23	1	1	1	1	273.513	0	0	304.718	1.00404	19.6923	5910	0.014044	0	0	四川省	C	4.6161	0	591	5.01222		0.493434	0.747555	9.43656	0.042671	0.4344	0.045098	96.31		0.02162				0
2007	10004686	27	1	1	1	2	674.101	1	0	822.728	0.260146	67.7515	113765	0	1	0	广东省	C	6.27816	0	10787.7	6.82964			0.09203	9.99479	0.044553	0.5016	0.064563	1302.26		0.51066				1
2005	10004710	29	1	0	0	2	141.787	1	0	165.124	0.543345	12.5056	25238	0	1	1	广东省	C	5.66768	0	2523.8	6.22467			0.222263	9.78523	0.035981	0.5027	0.058107	1020.17	8.97852	0.1603				2
2006	10004710	29	1	0	0	2	214.679	1	0	246.132	0.536297	22	18208	0	1	1	广东省	C	5.44258	0	1820.8	5.94442		0.604267	0.580806	9.89168	0.040558	0.5052	0.057029	1156.76	32.6076	0.15407				2
2007	10004710	29	1	0	0	2	235.415	1	0	206.677	0.479157	22.3692	24825	0	1	1	广东省	C	5.49127	0	2354.01	6.01473	1.16242	0.717773	0.09203	9.99479	0.044553	0.5016	0.064563	1302.26	335.834	0.15694	0.0750492	1513.77	0	2
2005	10004723	20	1	1	0	1	259.862	0	0	146.138	1.38367	11.7069	18300	0	1	1	广东省	C	5.2037	0	1830	5.64102			0.222263	9.78523	0.035981	0.5027	0.058107	1020.17	14.2076	0.00048				2
2006	10004723	20	1	1	0	1	550.491	0	0	347.655	1.13033	10.6182	25595	0	1	1	广东省	C	5.91976	0	2559.5	6.35143		0.588334	0.580806	9.89168	0.040558	0.5052	0.057029	1156.76	49.6972	0.00042				2
2005	10004737	20	1	0	0	2	210.65	0	0	298.862	0.244015	11.6341	24360	0	1	2	湖北省	C	5.69311	0	2436	6.2106			0.578773	9.19528	0.040014	0.4264	0.050749	180.27	118.227	0.0806				3
2006	10004737	20	1	0	0	2	228.862	0	0	97.1545	0.192469	7.56098	25335	0	1	2	湖北省	C	5.23742	0	2533.5	5.75508		4.98359	0.666071	9.287	0.042955	0.4418	0.077125	195.19	73.4873	0.082				3
2005	10004753	33	1	0	0	2	86.2069	0	0	69.7103	0.453997	23.7241	12714	0	1	1	上海市	C	5.39367	0	1271.4	5.92862			0.260859	9.02547	0.031676	0.4815	0.178441	565.21	1.54554	0.01596				2
2006	10004753	33	1	0	0	2	94.0397	0	0	67.404	0.511495	18.5695	14669	0	1	1	上海市	C	5.2421	0	1466.9	5.78135		1.36952	0.451163	9.10134	0.034249	0.4756	0.218309	566.56	1.67701	0.01545				2
2007	10004753	33	1	0	0	2	95.858	0	0	60.9763	0.741776	17.426	16321	0	1	1	上海市	C	4.91767	0	1547.62	5.46894	1.92087	3.42348	0.298185	9.18684	0.040717	0.4545	0.213408	602.24	1.97464	0.016	0.409928	1156.82	0	2
2007	10004775	35	1	1	0	1	55.0024	0	0	316.112	0.881969	58.4378	17947	0	1	4	山西省	C	5.11304	0	1701.81	5.76102			0.511007	9.59013	0.049619	0.5708	0.071899	102.11	31.8485	0.8729				5
2005	10004783	29	1	0	0	1	92.7614	0	0	112.761	0.937217	11.4205	8328	0	1	1	浙江省	C	4.24883	0	832.8	4.73079			0.339671	9.3953	0.051264	0.5341	0.054219	637.22	50.4323	0.04667				2
2006	10004783	29	1	0	0	1	117.33	0	0	91.1136	0.917311	12.6364	9468	0	1	1	浙江省	C	4.41212	0	946.8	4.89397		1.52634	0.653102	9.4896	0.056753	0.5414	0.084191	708.64	44.3599	0.04589				2
2007	10004783	29	1	0	0	1	128.198	0	0	119.058	0.931634	15.6395	11666	0	1	1	浙江省	C	4.45022	0	1106.22	4.92969	1.33758	1.1806	0.453431	9.58417	0.062144	0.5411	0.085919	788.21	17.3564	0.04867	0.114923	1054.29	0	2
2006	10004790	25	1	0	0	1	1516.77	0	0	1051.77	0.91204	26.0857	51182	0	1	1	江苏省	C		0	5118.2	5.26507			0.316998	9.83853	0.044468	0.5635	0.072374	1389.6	3.75132	0.12987				2
2005	10004793	47	1	0	0	2	281.268	0	0	142.481	0.533791	7.48325	120151	0	3	3	湖北省	C		0	12015.1	6.34233			0.578773	9.19528	0.040014	0.4264	0.050749	180.27	1.3503	0.14568				6
2006	10004793	47	1	0	0	2	159.33	0	0	142.481	0.533791	7.48325	60928	0	3	3	湖北省	C		0	6092.8	6.03217		0.298959	0.666071	9.287	0.042955	0.4418	0.077125	195.19	1.91702	0.13963				6
2007	10004801	22	1	1	0	2	213.585	1	0	117.355	0.698457	24.6173	122499	8.163e-05	0	0	浙江省	C	6.6272	0	11615.9	7.31197			0.453431	9.58417	0.062144	0.5411	0.085919	788.21		0.18889				0
2007	10004815	21	1	0	0	1	235.5	0	0	52.8125	0.506509	23.6458	11304	0	0	0	浙江省	C	4.41068	0	1071.89	4.82824			0.453431	9.58417	0.062144	0.5411	0.085919	788.21		0.00221				0
2005	10004828	29	1	1	1	2	2835.09	0	0	1086.35	0.511825	18.4641	321306	0	1	3	四川省	C	7.03597	0	32130.6	7.57694			0.47692	9.33265	0.0458	0.4153	0.034832	73.18	8.37314	0.41609				4
2006	10004828	29	1	1	1	2	2372.57	0	0	1421.28	0.6384	26.6	421674	0	1	11	四川省	C	7.03174	0	42167.4	7.60132		0.723796	0.747555	9.43656	0.042671	0.4344	0.045098	96.31	21.5427	0.62357				12
2007	10004828	29	1	1	1	2	654.307	0	0	1108.3	0.448824	39.8486	156447	0	1	11	四川省	C	6.11696	0	14834.9	6.69562	0.410371	0.191188	0.62629	9.52407	0.056205	0.4394	0.040982	113.54	35.0524	0.61888	0.0168179	46.5935	0	12
2005	10004849	36	1	0	0	1	131.878	0	0	48.7778	0.134396	9.5	8290	0	1	1	广东省	C	4.31434	0	829	4.79843			0.222263	9.78523	0.035981	0.5027	0.058107	1020.17	28.1399	0.0088				2
2006	10004849	36	1	0	0	1	139.034	0	0	38.5227	0.10649	14.3977	12705	0	1	1	广东省	C	4.4157	0	1270.5	4.89749		0.464964	0.580806	9.89168	0.040558	0.5052	0.057029	1156.76	16.7721	0.01045				2
2007	10004849	36	1	0	0	1	228.796	0	0	42.3061	0.657019	16.0204	9949	0	1	1	广东省	C	4.56954	0	943.404	4.98927	0.845358	0.620484	0.09203	9.99479	0.044553	0.5016	0.064563	1302.26	30.126	0.01	0.0545788	1100.88	0	2
2005	10004859	22	1	1	0	1	149.576	0	0	188.333	0.670367	6.93939	13670	0	1	1	浙江省	C	3.95063	0	1367	4.4449			0.339671	9.3953	0.051264	0.5341	0.054219	637.22	22.4726	0.06136				2
2006	10004859	22	1	1	0	1	166.8	0	0	207.267	0.725421	7.24444	13294	0	1	1	浙江省	C	4.19333	0	1329.4	4.67756		7.01182	0.653102	9.4896	0.056753	0.5414	0.084191	708.64	14.4426	0.05272				2
2007	10004859	22	1	1	0	1	252.159	0	0	312.175	0.619973	9.71429	9946	0	1	1	浙江省	C	5.11785	0	943.12	5.56433	0.987412	0.539326	0.453431	9.58417	0.062144	0.5411	0.085919	788.21	20.358	0.04796	0.0848376	778.288	0	2
2005	10004870	28	1	0	0	1	74.6961	1	0	98.4475	0.0663898	19.5801	13520	0	1	0	广东省	C	5.54802	0	1352	6.10682			0.222263	9.78523	0.035981	0.5027	0.058107	1020.17	1.42012	0.04565				1
2005	10004917	64	1	0	1	2	1212.96	0	1	825.286	1.06484	24.3605	1527755	0	3	2	江苏省	C	7.46965	0	152776	8.2344			0.462568	9.7348	0.044853	0.5568	0.068004	1087.79	3.08433	4.47775				5
2006	10004917	64	1	0	1	2	1623.23	0	0	1020.78	1.05628	32.9904	1508601	0	2	2	江苏省	C	7.25572	0	150860	7.99019		15.4998	0.316998	9.83853	0.044468	0.5635	0.072374	1389.6	4.15681	4.55958				4
2007	10004917	64	1	0	1	2	1963.08	0	0	1201.51	0.708095	25.9279	1816803	0	2	2	江苏省	C	7.73822	0	172277	8.47074	2.55634	1.3832	0.650053	9.93326	0.045145	0.5499	0.081151	1664.67	1.2682	4.20827	0.20745	4255.46	0	4
2014	10004944	31		0	0		1436.81	1	0	1586.19	0.232414	192.432	301007		0	0	广东省	C	6.48267	0	30100.7	5.97229			0.308429	10.2953	0.084954	0.4634	0.093784	1649.91		0.66359				0
2007	10005049	24	1	0	0	2	999.39	1	1	262.073	0.741005	35.2589	1204265	0	1	3	广东省	C	8.40918	0	114193	9.17768			0.09203	9.99479	0.044553	0.5016	0.064563	1302.26	4.0261	0.53829				4
2005	10005081	23	1	1	0	1	179.026	0	0	153.067	0.815142	11.8551	53183	0	2	3	湖北省	C	5.69909	0	5318.3	6.32679			0.578773	9.19528	0.040014	0.4264	0.050749	180.27	15.2568	0.25924				5
2006	10005081	23	1	1	0	1	183.192	0	0	140.169	0.867475	8.02292	54794	0	2	4	湖北省	C	6.07999	0	5479.4	6.70877		6.55344	0.666071	9.287	0.042955	0.4418	0.077125	195.19	1.33153	0.25173				6
2007	10005081	23	1	1	0	1	194.555	0	0	171.139	0.853957	8.39677	54622	0	2	0	湖北省	C	6.05154	0	5179.48	6.66766	6.77573	3.25799	0.237963	9.38098	0.05176	0.425	0.081572	210.34	6.50838	0.23719	0.552712	1425.21	0	2
2006	10005168	26	1	0	0	1	66.7833	0	0	24.75	0.23569	5.03846	6543	0	1	0	四川省	C	4.45671	0	654.3	4.97124			0.747555	9.43656	0.042671	0.4344	0.045098	96.31	1.71175	0.0135				1
2007	10005173	18	1	0	0	2	431.229	0	0	234.19	0.762586	19.7333	41196	0.00021847	1	0	浙江省	C	4.82488	0	3906.37	5.32546			0.453431	9.58417	0.062144	0.5411	0.085919	788.21	3.14563	0.01483				1
2005	10005188	26	1	1	1	1	183.495	0	0	476.097	0.153605	7.6699	37800	0	1	2	天津市	C		0	3780	5.91963			0.378444	8.32244	0.04293	0.5252	0.140843	274.67	12.1693	0.36845				3
2005	10005278	21	1	1	0	2	273.395	0	0	869.698	0.644463	25.1163	15656	0	1	0	广东省	C	4.50132	0	1565.6	4.90776			0.222263	9.78523	0.035981	0.5027	0.058107	1020.17	0	0.21517				1
2006	10005278	21	1	1	0	2	315.814	0	0	869.721	0.64204	25.1163	16000	0	1	0	广东省	C	5.27947	0	1600	5.68612		8.9977	0.580806	9.89168	0.040558	0.5052	0.057029	1156.76		0.24101				1
2007	10005278	21	1	1	0	2	86.9632	1	0	229.436	0.64204	6.62577	16000	0	1	0	广东省	C	4.48688	0	1517.18	5.0344	7.16461	3.45062	0.09203	9.99479	0.044553	0.5016	0.064563	1302.26		0.24101	0.462568	9330.18	0	1
2007	10005325	18	1	1	0	1	118.429	1	0	109.923	0.0363306	15.4774	36598	0	0	0	福建省	C	5.54014	0	3470.37	6.15641			0.49217	8.9325	0.05709	0.4919	0.056712	618.28		0.03104				0
2005	10005354	21	1	1	0	2	1565.2	0	0	366.98	0.932312	18.34	82666	0	0	0	贵州省	C	6.85282	0	8266.6	7.27453			0.760055	8.76851	0.049577	0.4122	0.033222	16.15	11.613	0.00476				0
2006	10005354	21	1	1	0	2	2585.48	0	0	366.98	0.932312	18.34	129034	0	1	0	贵州省	C	7.27493	0	12903.4	7.69665		0.446413	0.65114	8.86012	0.04919	0.4193	0.027182	14.68	4.95993	0.00418				1
2007	10005354	21	1	1	0	2	1639.09	0	0	316.362	0.883372	18.3448	94488	0	1	0	贵州省	C	7.0512	0	8959.73	7.48855	0.766829	0.508228	0.47155	8.94793	0.061339	0.3981	0.032154	11.66	7.12075	0.00397	0.0246566	8.94122	0	1
2005	10005372	27	1	0	0	1	397.597	1	1	210.333	0.528661	10	941446	0	2	1	上海市	C	8.08543	0	94144.6	8.92974			0.260859	9.02547	0.031676	0.4815	0.178441	565.21	0.28042	1.12472				3
2006	10005372	27	1	0	0	1	207.946	1	1	150.534	0.525066	15.6929	763372	0	2	1	上海市	C	7.86941	0	76337.2	8.72265		0.936077	0.451163	9.10134	0.034249	0.4756	0.218309	566.56	0.345834	1.07854				3
2007	10005374	23	1	1	0	2	384.846	0	0	940.215	0.677881	27.2769	54971	0	185	1	河北省	C	4.27287	0	5212.57	4.79639			0.514271	10.0643	0.051843	0.5322	0.041581	183.73	0.0013429	0.31534				186
2007	10005381	52	1	1	0	2	70.0909	0	0	40.6273	0.98456	5.20134	7715	0	0	1	浙江省	C	4.12336	0	731.567	4.62876			0.453431	9.58417	0.062144	0.5411	0.085919	788.21	13.1225	0.0067				1
2009	10005381	23	1	0	0		145.75	0	0	63.75	0.691373	0	9390		0	1	浙江省	C	5.91799	0	939	5.69972			0.496326	9.65291	0.066727	0.518	0.100447	678.98	10.2236	0.00928				1
2005	10005387	62	1	0	1	2	246.046	0	1	654.249	0.557146	27.6019	780307	0.00024349	8	3	陕西省	C	7.64162	0	78030.7	8.4957			0.494371	8.59853	0.011126	0.4701	0.061722	51.85	0	10.0299				11
2007	10005387	62	1	0	1	2	242.513	0	1	396.365	0.296503	30.7967	718583	0	8	3	陕西省	C	7.73406	0	68138.9	8.58583			0.428138	8.80079	0.016284	0.5149	0.077269	90.88		6.41749				11
2009	10005413	20	1	0	0		214.79	0	0	160.194	0.913411	0	13130		1	1	浙江省	C	5.31513	0	1313	5.13109			0.496326	9.65291	0.066727	0.518	0.100447	678.98	19.2315	0.01878				2
2007	10005435	20	1	0	0	1	903.429	0	0	217.657	0.319769	23.6	29215	0	1	0	浙江省	C	5.35925	0	2770.28	5.74397			0.453431	9.58417	0.062144	0.5411	0.085919	788.21		0.03572				1
2006	10005455	23	1	0	0	1	197.904	0	0	51.4792	0.761736	16.3411	61008	0	0	0	四川省	C	6.36952	0	6100.8	7.00849			0.747555	9.43656	0.042671	0.4344	0.045098	96.31		0.00584				0
2005	10005495	21	1	1	0	2	135.563	0	0	247.521	0.767611	11.7042	9705	0	0	0	山西省	C	4.17856	0	970.5	4.63767			0.75276	9.41832	0.042129	0.5562	0.055691	22.7	3.29727	0.06348				0
2006	10005495	21	1	1	0	2	105.474	0	0	193.547	0.765432	11.7895	11240	0	0	0	山西省	C	4.72123	0	1124	5.21094		1.33415	0.56873	9.5102	0.038732	0.5633	0.066485	37.63	2.84698	0.0734				0
2007	10005501	22	1	0	0	2	1202.3	0	0	211.967	0.193736	8.40984	73340	0	2	2	湖北省	C	6.34765	0	6954.4	6.79098			0.237963	9.38098	0.05176	0.425	0.081572	210.34	0.0253077	0.07583				4
2009	10005565	43	1	0	0		487.976	0	0	971.548	0.961745	0	20259		0	0	浙江省	C	6.28029	0	2025.9	6.1502			0.496326	9.65291	0.066727	0.518	0.100447	678.98		0.07743				0
2007	10005568	19	1	1	0	1	88.4231	0	0	305.183	0.51202	9.54808	6141	0.0426641	1	2	黑龙江省	C	4.20345	0	582.314	4.70303			0.452064	9.14575	0.048465	0.5202	0.063999	164.94	172.838	0.17777				3
2008	10005581	34	1	0	0		154.118	0	0	142.094	0.500331	0	13100	0	0	0	甘肃省	C	6.02028	0	1310	5.70171			0.236458	8.5841	0.080946	0.4646	0.044875	8.92	0.152672	0.03809				0
2007	10005623	21	1	1	0	2	95.0669	0	0	276.157	0.272759	7.20067	55156	0	1	0	山东省	C	5.75003	0	5230.11	6.43677			0.54179	10.2596	0.044057	0.5732	0.057813	837.32		0.57451				1
2008	10005623	21	1	1	0		113.896	1	0	412.642	0.170733	0	66070	0	1	0	山东省	C	6.83295	0	6607	6.58146		1.3004	0.630321	10.3278	0.051917	0.5723	0.054689	569.67		0.8019				1
2009	10005623	21	1	0	0		151.047	0	0	275.598	0.25321	0	88200		1	0	山东省	C	7.52635	0	8820	7.27175	1.07822	0.824415	0.253623	10.3865	0.057913	0.5576	0.060087	547.17		0.9406	0.0647869	589.969	0	1
2006	10005655	22	1	0	0	2	53.2739	0	0	138.866	1.05917	8.0828	7758	0	0	2	重庆市	C	4.20373	0	775.8	4.74722			0.464218	8.4602	0.033297	0.3842	0.044945	55.48	754.06	0.16137				2
2007	10005655	22	1	0	0	2	100.354	0	0	167.677	1.12162	12	12945	0	0	2	重庆市	C	5.14245	0	1227.5	5.66549		0.406579	0.685731	8.55964	0.04421	0.4046	0.037697	78.21	782.079	0.16096				2
2005	10005656	64	1	1	0	1	98.6817	0	0	91.1315	0.597373	11.0727	22793	0	1	1	山东省	C	5.12566	0	2279.3	5.73424			0.525529	10.0694	0.037108	0.5787	0.0444	740.19	5.11736	0.09103				2
2006	10005656	64	1	1	0	2	91.5818	0	0	94.2873	0.705272	8.61091	22470	0	1	1	山东省	C	4.5428	0	2247	5.14605		13.7017	0.667674	10.1722	0.039991	0.5822	0.057276	797.24	30.9404	0.09217				2
2007	10005656	64	1	1	0	2	92.3562	0	0	107.811	0.689053	10.8155	15720	0	1	1	山东省	C	4.22716	0	1490.63	4.81266	0.858178	0.453013	0.54179	10.2596	0.044057	0.5732	0.057813	837.32	1.61005	0.08514	0.049614	718.569	0	2
2005	10005661	22	1	0	0	2	89.1449	0	0	24.5362	0.644418	11.4203	6151	0.0147943	1	0	浙江省	C	4.13371	0	615.1	4.5896			0.339671	9.3953	0.051264	0.5341	0.054219	637.22	0	0.00409				1
2007	10005661	22	0	0	0	2	147.727	0	0	95.4273	0.799943	19.3	16250	0	1	0	浙江省	C	5.16	0	1540.89	5.66531			0.453431	9.58417	0.062144	0.5411	0.085919	788.21		0.0039				1
2005	10005663	52	1	0	0	2	81.5797	0	0	293.725	0.312059	6.73188	20068	0.152232	0	2	云南省	C	5.31409	0	2006.8	5.91786			0.664239	8.70351	0.058471	0.4139	0.033731	14.32	58.1702	0.25747				2
2006	10005663	52	1	0	0	2	91.4875	0	0	365.708	0.4242	7.1625	25603	0.0393313	1	4	云南省	C	4.93739	0	2560.3	5.52644		0.806783	0.546321	8.80095	0.063923	0.4294	0.031039	24.1	36.0973	0.36711				5
2007	10005663	52	1	0	0	2	107.312	0	0	351.481	0.431237	11.1472	24946	0	1	1	云南省	C	4.51863	0	2365.48	5.10331	1.57177	2.31787	0.488569	8.87812	0.067927	0.4298	0.04025	30	39.0703	0.3416	0.0632634	47.153	0	2
2006	10005688	27	1	0	1	2	180.452	0	0	225.952	1.1687	11.9048	9098	0	1	1	四川省	C	4.816	0	909.8	5.21972			0.747555	9.43656	0.042671	0.4344	0.045098	96.31	7.47417	0.02931				2
2007	10005688	27	1	0	1	2	0	0	0	326.267	2.26624	5.20134	0		1	1	四川省	C	3.23717	0	0	-0.471624		0.148205	0.62629	9.52407	0.056205	0.4394	0.040982	113.54		0.02931				2
2005	10005713	18	1	0	0	2	304.465	0	0	139.885	0.711371	11.316	83941	0	3	0	贵州省	C	5.95204	0	8394.1	6.56033			0.760055	8.76851	0.049577	0.4122	0.033222	16.15	0	0.23427				3
2006	10005713	18	1	0	0	2	229.16	0	0	133.74	0.79879	10.7986	68579	0.0145817	1	0	贵州省	C	4.90754	0	6857.9	5.51587		0.970763	0.65114	8.86012	0.04919	0.4193	0.027182	14.68		0.20964				1
2007	10005713	18	1	0	0	2	307.76	0	0	120.91	0.781604	12.0208	91875	0	1	0	贵州省	C	5.55346	0	8711.96	6.1618	1.5385	0.769853	0.47155	8.94793	0.061339	0.3981	0.032154	11.66		0.19826	0.0494689	17.9389	0	1
2005	10005715	20	1	0	0	2	179.5	0	0	144.9	0.859213	11.3	16560	0	0	1	江苏省	C	4.7522	0	1656	5.24768			0.462568	9.7348	0.044853	0.5568	0.068004	1087.79	5.41063	0.026				1
2006	10005715	20	1	0	0	2	192.5	1	0	129.8	0.768105	12.6	17950	0	0	1	江苏省	C	4.78849	0	1795	5.28389		2.42753	0.316998	9.83853	0.044468	0.5635	0.072374	1389.6	4.99164	0.0216				1
2007	10005715	20	1	0	0	2	187.1	1	0	133.4	0.805847	19.2	17670	0	0	1	江苏省	C	4.73655	0	1675.54	5.23192	4.33675	2.66332	0.650053	9.93326	0.045145	0.5499	0.081151	1664.67	5.34753	0.0173	0.351932	7219.25	0	1
2006	10005767	25	1	0	1	2	192.315	1	1	403.194	0.907021	24.1314	667550	0.104861	1	1	江苏省	C	7.53403	0	66755	8.39357			0.316998	9.83853	0.044468	0.5635	0.072374	1389.6	0.883829	4.8537				2
2007	10005767	25	1	0	1	2	314.6	1	1	372.398	0.66037	18.3504	1705374	0.00076699	1	1	江苏省	C	7.88347	0	161710	8.74184		0.22057	0.650053	9.93326	0.045145	0.5499	0.081151	1664.67	0.36485	6.00999				2
2005	10005784	52	1	1	1	1	73.4189	0	0	133.743	0.851066	6.04054	4145	0.0188179	1	1	广西壮族自治区	C	2.82192	0	414.5	3.28554			0.56795	8.51331	0.042508	0.3792	0.03999	31.24	109.703	0.04377				2
2006	10005784	52	1	1	1	1	112.188	0	0	168.391	0.79549	8.5	4351	0	1	1	广西壮族自治区	C	4.73268	0	435.1	5.18079		4.03256	0.098417	8.61517	0.045789	0.3958	0.045693	35.67	95.6585	0.04639				2
2014	10005816	23		0	0		1806.23	0	1	4206.67	0.949158	16.2554	1714364		1	0	广东省	D	8.55286	0	171436	7.93067			0.308429	10.2953	0.084954	0.4634	0.093784	1649.91	0.0003267	3.4853				1
2005	10005822	23	1	0	0	1	1163.9	0	0	302.2	0.45268	32.6	11250	0	1	0	浙江省	C	4.90157	0	1125	5.19232			0.339671	9.3953	0.051264	0.5341	0.054219	637.22	0.597333	0.01412				1
2006	10005822	23	1	0	0	1	1090.75	0	0	377	0.484748	40.75	8704	0	1	0	浙江省	C	4.90356	0	870.4	5.20049		0.766312	0.653102	9.4896	0.056753	0.5414	0.084191	708.64	0.689338	0.0138				1
2008	10005822	23	1	0	0		758.25	0	0	401.625	0.48615	0	5852	0	1	0	浙江省	C	2.85365	0	585.2	2.67841			0.62915	9.62291	0.064688	0.5396	0.095304	699.58	0.76555	0.01348				1
2007	10005823	23	1	0	0	2	517.5	0	0	633.66	0.430609	68.9	51970	0	1	2	湖南省	C	5.98214	0	4928.01	6.47735			0.54747	9.28698	0.043622	0.4149	0.061676	248.69	0.435065	0.04174				3
2006	10005827	25	1	0	0	2	187.429	0	0	92.8571	0	9.66667	21830	0	0	0	江西省	C	5.31971	0	2183	5.82017			0.507933	8.44688	0.041378	0.4814	0.047409	223.73	62.5286	0.0765				0
2007	10005827	25	1	0	0	2	238.095	0	0	93.8095	0	8.57143	22800	0	0	0	江西省	C	5.20125	0	2161.99	5.70189		18.9567	0.646542	8.52789	0.064163	0.4898	0.072207	236	11.9247	0.0765				0
2005	10005843	22	1	0	0	1	376.36	0	0	2392.52	0.451407	11.2	9409	0	2	1	广东省	C	4.94341	0	940.9	5.29373			0.222263	9.78523	0.035981	0.5027	0.058107	1020.17	53.8208	0.02703				3
2005	10005866	19	1	0	0	2	336.472	0	0	130.161	0.904647	12.9194	76494	0	1	0	湖南省	C	6.29175	0	7649.4	6.88411			0.683725	9.11714	0.027996	0.3937	0.044896	170.99	0	0.05377				1
2006	10005866	19	1	0	0	2	374.142	0	0	242.117	0.886298	24.5083	79653	0	1	0	湖南省	C	6.40127	0	7965.3	6.99034		4.83301	0.232332	9.19818	0.032517	0.4099	0.050694	206.74		0.21944				1
2007	10005866	19	1	0	0	2	435.612	0	0	469.552	0.821607	20.597	108153	0	1	0	湖南省	C	6.7509	0	10255.5	7.35136	1.15787	0.729357	0.54747	9.28698	0.043622	0.4149	0.061676	248.69		0.1745	0.0714134	287.951	0	1
2005	10005890	53	1	0	1	2	89.2837	1	1	137.879	0.754566	13.6748	525130	0	1	5	河南省	C	7.28827	0	52513	8.13724			0.655258	9.59046	0.037459	0.5208	0.042187	101.46	0.609373	3.1309				6
2006	10005890	53	1	0	1	2	119.194	1	1	149.695	0.746165	17.0554	615080	0	1	5	河南省	C	7.39624	7	61508	8.24978		1.23942	0.549188	9.69494	0.042648	0.5439	0.041363	147.1	0.498277	3.2318				6
2006	10005909	20	1	1	0	1	38.1642	0	0	78.1045	0.287885	6.41791	5753	0	0	1	陕西省	C	3.77343	0	575.3	4.29974			0.356442	8.68362	0.009821	0.5145	0.074552	73.73	322.614	0.00411				1
2007	10005909	20	1	1	0	1	76.2903	0	0	177.694	1.23264	8.46774	7324	0	0	0	陕西省	C	4.51836	0	694.491	5.03639		0.97664	0.428138	8.80079	0.016284	0.5149	0.077269	90.88	110.873	0.0042				0
2009	10005909	22	1	0	0		113.664	0	0	165.155	1.26719	0	8080		0	1	陕西省	C	2.40701	0	808	2.19069			0.216622	8.99268	0.011995	0.5185	0.090961	103.18	32.0792	0.01251				1
2007	10005910	20	1	0	0	1	58.5556	1	0	29.6667	0.378464	16.7	10540	0	0	0	福建省	C	4.85389	0	999.445	5.41171			0.49217	8.9325	0.05709	0.4919	0.056712	618.28	0.334185	0.01171				0
2005	10005945	18	1	1	0	2	1296.15	0	0	390.862	0.562466	14.8077	163485	0	0	2	浙江省	C	6.30159	0	16348.5	6.82495			0.339671	9.3953	0.051264	0.5341	0.054219	637.22	0.957274	0.16508				2
2006	10005945	18	1	1	0	2	1444.66	0	0	634.394	0.60278	13.1312	234181	0	1	2	浙江省	C	6.37425	0	23418.1	6.91992		0.549994	0.653102	9.4896	0.056753	0.5414	0.084191	708.64	0.602098	0.17998				3
2007	10005945	18	1	1	0	2	2482.81	0	0	1053.34	0.696109	22.6125	394700	0	1	0	浙江省	C	7.14156	0	37427	7.68713	0.458034	0.398168	0.453431	9.58417	0.062144	0.5411	0.085919	788.21	0.936221	0.19521	0.0393539	361.027	0	1
2007	10005958	24	1	1	0	1	378.966	0	0	2013.19	0.222729	6.68966	25035	0	1	0	陕西省	C	5.68667	0	2373.92	6.12491			0.428138	8.80079	0.016284	0.5149	0.077269	90.88		0.58409				1
2009	10005958	26	1	0	0		1611.74	0	0	2830.21	0.214349	0	19213		1	0	陕西省	C	7.94637	0	1921.3	7.80471			0.216622	8.99268	0.011995	0.5185	0.090961	103.18		0.60672				1
2005	10006062	30	1	1	0	1	47.1338	1	0	77.9385	0.0824319	14.4	30637	0	1	0	广东省	C	5.63268	0	3063.7	6.3281			0.222263	9.78523	0.035981	0.5027	0.058107	1020.17	0.332931	0.16884				1
2006	10006062	30	1	1	0	1	35.1923	1	0	81.4692	0.222359	16.1508	22875	0	1	0	广东省	C	5.51839	0	2287.5	6.21371		0.67408	0.580806	9.89168	0.040558	0.5052	0.057029	1156.76		0.15521				1
2007	10006062	30	1	1	0	1	27.475	1	0	130.374	0.400411	14.7485	18683	0	1	0	广东省	C	5.26579	0	1771.6	5.96604	0.697107	0.721287	0.09203	9.99479	0.044553	0.5016	0.064563	1302.26		0.38134	0.0450072	907.814	0	1
2008	10006083	17	1	0	0		617.931	0	0	150.438	0.292018	0	80141	0	0	1	湖南省	C	7.14589	0	8014.1	6.87443			0.095794	9.42182	0.049625	0.4269	0.065091	278.16	9.49576	0.15265				1
2005	10006103	19	1	0	0	2	344.081	0	0	57.5143	0.24466	13.1429	72830	0	0	1	内蒙古自治区	C	6.84701	0	7283	7.42142			0.642749	9.17395	0.030617	0.4541	0.079285	97.84	220.266	0.10825				1
2006	10006103	19	1	0	0	2	403.5	0	0	154.25	0.0253809	12.625	61659	0	0	2	内蒙古自治区	C	6.75539	0	6165.9	7.32471		1.17714	0.488526	9.32037	0.03478	0.4707	0.065067	138.76	18.6367	0.07429				2
2007	10006103	19	1	0	0	2	445	0	0	90.43	0.0507575	5.3	57776	0	0	3	内蒙古自治区	C	6.91654	0	5478.55	7.48586	1.32295	1.55306	0.502059	9.45119	0.04053	0.4911	0.07457	163.4	22.5519	0.06413	0.0986523	216.17	0	3
2005	10006136	21	1	0	0	1	73.9325	0	1	151.706	0.484394	8.5235	157215	0.0113221	0	1	湖南省	C	5.71869	0	15721.5	6.53452			0.683725	9.11714	0.027996	0.3937	0.044896	170.99	6.36072	0.87408				1
2006	10006136	21	1	0	0	1	116.826	0	1	208.186	0.606682	10.795	230113	0.0119072	0	1	湖南省	C	6.59443	0	23011.3	7.41055		0.519514	0.232332	9.19818	0.032517	0.4099	0.050694	206.74	4.34569	1.18075				1
2007	10006136	21	1	0	0	1	153.832	0	1	292.683	0.65893	11.5434	251386	0.011552	0	1	湖南省	C	6.97885	0	23837.4	7.77932	0.891752	5.1987	0.54747	9.28698	0.043622	0.4149	0.061676	248.69	0.457264	1.21174	0.0550001	221.77	0	1
2005	10006200	21	1	0	0	2	288.695	0	0	414.421	0.519024	12.1089	161090	0	1	1	湖北省	C	6.2511	0	16109	6.93084			0.578773	9.19528	0.040014	0.4264	0.050749	180.27	9.73183	1.50813				2
2006	10006200	21	1	0	0	2	377.756	0	0	460.289	0.552284	13.0649	210786	0	1	1	湖北省	C	6.37004	0	21078.6	7.05171		0.731662	0.666071	9.287	0.042955	0.4418	0.077125	195.19	7.4374	1.90716				2
2007	10006200	21	1	0	0	2	464.519	0	0	517.465	0.616828	15.5801	275210	0	1	1	湖北省	C	6.48952	0	26096.5	7.17545	0.806675	0.861858	0.237963	9.38098	0.05176	0.425	0.081572	210.34	6.00731	2.36481	0.0658024	169.676	0	2
2005	10006262	68	1	0	0	1	878.233	0	0	291.883	0.524239	7.33333	47299	0	1	1	辽宁省	C	6.66737	0	4729.9	7.10872			0.480653	9.59457	0.028523	0.4913	0.083423	296.25	0.211421	0.10932				2
2006	10006262	68	1	0	0	1	878.333	0	0	285.983	0.900985	8.75	52212	0	1	1	辽宁省	C	6.72492	0	5221.2	7.16621		1.98042	0.537409	9.67301	0.030736	0.5083	0.095746	477.16	0.555428	0.11199				2
2007	10006262	68	1	0	0	1	724.302	0	0	268.016	0.964525	6.06349	45631	0	1	1	辽宁省	C	5.85583	0	4326.92	6.30194	2.02932	0.978787	0.334312	9.76305	0.037749	0.5243	0.099958	691.72	0.670223	0.10954	0.202846	1403.72	0	2
2005	10006272	23	1	0	0	2	197.818	0	0	39.7273	0.82151	8	10159	0	0	0	湖南省	C	4.81943	0	1015.9	5.25131			0.683725	9.11714	0.027996	0.3937	0.044896	170.99	0	0.00633				0
2006	10006272	23	1	0	0	2	232.308	0	0	54.3692	0.544143	8.69231	14382	0	0	0	湖南省	C	5.04658	0	1438.2	5.49613		0.568205	0.232332	9.19818	0.032517	0.4099	0.050694	206.74		0.00837				0
2007	10006272	23	1	0	0	2	235.7	0	0	60.48	0.530589	16.84	23570	0	0	0	湖南省	C	5.51309	0	2235	6.00832	0.482156	0.422611	0.54747	9.28698	0.043622	0.4149	0.061676	248.69		0.00516	0.0297377	119.907	0	0
2008	10006279	17	1	0	0		1533.33	0	0	1176	0.524376	0	45900	0	1	1	浙江省	C	6.97987	0	4590	6.69979			0.62915	9.62291	0.064688	0.5396	0.095304	699.58	1.8963	0.248				2
2009	10006279	17	1	0	0		1135.42	0	0	808.333	0.536082	0	54450		1	1	浙江省	C	6.44954	0	5445	6.30536		1.38802	0.496326	9.65291	0.066727	0.518	0.100447	678.98	2.74748	0.266				2
2006	10006295	42	1	0	0	2	191.227	0	0	150.101	0.873856	8	32613	0	0	0	辽宁省	C	5.56275	0	3261.3	6.13117			0.537409	9.67301	0.030736	0.5083	0.095746	477.16	14.7181	0.1569				0
2006	10006395	22	0	0	0	2	188.55	1	0	158.339	0.810718	8.70175	66792	0.0577015	3	18	河南省	C		0	6679.2	7.0586			0.549188	9.69494	0.042648	0.5439	0.041363	147.1	41.5464	0.37277				21
2007	10006395	22	1	0	0	2	223.439	0	0	169.052	0.826472	9.57514	64718	0.146482	3	18	河南省	C		0	6136.82	6.69712		2.16619	0.659077	9.78925	0.052806	0.5517	0.04044	232.81	60.8784	0.40717				21
2005	10006523	56	1	0	1	2	415.947	0	0	299.661	0.644386	21.5784	375218	0	3	3	重庆市	C	7.21668	0	37521.8	7.95442			0.501591	8.38019	0.031139	0.3631	0.046305	42.56	114.827	0.96305				6
2006	10006523	56	1	0	1	2	515.247	0	0	280.834	0.709312	25.0105	466471	0	3	6	重庆市	C	7.26229	0	46647.1	7.99865		0.901859	0.464218	8.4602	0.033297	0.3842	0.044945	55.48	3.9265	0.93234				9
2007	10006523	56	1	0	1	2	756.889	0	0	408.77	0.737557	25.3859	646740	0	3	6	重庆市	C	7.97026	0	61326.5	8.70654	0.771161	0.674304	0.685731	8.55964	0.04421	0.4046	0.037697	78.21	41.4438	1.03074	0.0290705	60.3125	0	9
2005	10006539	33	1	0	0	2	183.31	0	0	254.61	0.410395	9.71429	37152	0.027697	0	5	湖南省	C	5.92317	0	3715.2	6.49768			0.683725	9.11714	0.027996	0.3937	0.044896	170.99	380.884	0.19736				5
2006	10006539	33	1	0	0	2	195.585	0	0	268.917	0.219671	10.8976	39744	0.0667019	0	5	湖南省	C	6.01282	0	3974.4	6.58495		2.9007	0.232332	9.19818	0.032517	0.4099	0.050694	206.74	328.351	0.25837				5
2007	10006539	33	1	0	0	2	224.192	0	0	244.837	0.258768	19.2885	42515	0.0709867	0	5	湖南省	C	5.74635	0	4031.44	6.31991	4.42668	12.8661	0.54747	9.28698	0.043622	0.4149	0.061676	248.69	320.726	0.25719	0.273022	1100.87	0	5
2009	10006539	34	1	0	0		178.629	0	0	142.43	0.513795	0	45729		0	5	湖南省	C	4.245	0	4572.9	3.99858			0.555845	9.49785	0.072022	0.4355	0.061385	314.08	406.194	0.22626				5
2005	10006549	26	1	0	0	2	62.4357	0	0	10.0071	1.50464	6.4	8014	0.0630147	0	4	云南省	C	4.08329	0	801.4	4.64075			0.664239	8.70351	0.058471	0.4139	0.033731	14.32	51.0195	0.00153				4
2006	10006549	30	1	0	0	2	73.1216	0	0	62.0541	0.465048	7.32432	10837	0.00036911	1	4	云南省	C	3.99324	0	1083.7	4.53062		0.652917	0.546321	8.80095	0.063923	0.4294	0.031039	24.1	52.2543	0.06801				5
2007	10006549	30	1	0	0	2	81.5405	0	0	61.3378	0.567636	9.25676	12013	0.0175643	0	4	云南省	C	3.87984	0	1139.12	4.41702	1.06289	3.67685	0.488569	8.87812	0.067927	0.4298	0.04025	30	32.1467	0.06145	0.0427811	31.8866	0	4
2007	10006555	19	1	1	0	2	1223.81	0	0	311.286	0.640967	12.1429	50120	0.00568635	0	0	江西省	C	6.38323	0	4752.58	6.78709			0.646542	8.52789	0.064163	0.4898	0.072207	236	2.01995	0.02061				0
2009	10006557	23	1	0	0		205	0	0	207.667	0.637677	0	11630		0	0	新疆维吾尔自治区	C	5.78456	2	1163	5.60859			0.487159	8.92612	0.017017	0.4511	0.095058	14.73	14.4815	0.02836				0
2005	10006559	26	1	0	0	2	56.8608	0	0	75.9177	0.891288	13.2468	8984	0	0	1	吉林省	C	4.47095	0	898.4	5.01512			0.514518	8.69242	0.032802	0.4367	0.066765	54.55	6.4114	0.04997				1
2006	10006559	26	1	0	0	2	66.0591	0	0	85.35	0.925015	5.59545	14533	0	0	1	吉林省	C	3.95595	0	1453.3	4.53524		0.414382	0.326724	8.79821	0.037473	0.448	0.070203	60.64	6.60566	0.04995				1
2005	10006665	31	1	0	0	1	348.007	1	0	251.841	0.441876	21.5449	102208	0	1	0	广东省	C	6.27658	0	10220.8	6.88975			0.222263	9.78523	0.035981	0.5027	0.058107	1020.17	2.34815	0.3483				1
2006	10006665	31	1	0	0	1	395.436	1	0	284.983	0.688502	25.2081	116301	0	1	0	广东省	C	6.54091	0	11630.1	7.153		1.516	0.580806	9.89168	0.040558	0.5052	0.057029	1156.76	3.30178	0.3335				1
2007	10006665	31	1	0	0	1	466.652	1	0	264.116	0.599278	45.3354	133698	0	1	0	广东省	C	6.79883	0	12677.8	7.41817	1.7827	2.12698	0.09203	9.99479	0.044553	0.5016	0.064563	1302.26	1.89308	0.32354	0.115097	2321.54	0	1
2008	10006668	21	1	0	0		440.146	0	0	1363.65	0.206417	0	20447	0	0	0	浙江省	C	6.66936	0	2044.7	6.3671			0.62915	9.62291	0.064688	0.5396	0.095304	699.58		0.09718				0
2009	10006668	22	1	0	0		458.062	0	0	1440.42	0.252141	0	16691		0	0	浙江省	C	4.18138	0	1669.1	4.03627		1.16933	0.496326	9.65291	0.066727	0.518	0.100447	678.98		0.11954				0
2007	10006671	28	1	1	0	1	148.564	0	0	102.109	0.388711	14.1818	8171	0	0	0	浙江省	C	4.48485	0	774.807	4.9169			0.453431	9.58417	0.062144	0.5411	0.085919	788.21		0.0284				0
2008	10006732	16	0	0	0		1849.2	0	0	980.95	0.915082	0	36984	0	1	0	贵州省	C	7.89348	0	3698.4	7.61601			0.477417	8.86559	0.063995	0.3955	0.03505	12.07		0.01743				1
2005	10006771	30	1	1	0	1	103.105	0	0	346.018	0.606392	12.4167	28458	0	0	0	陕西省	C	5.14658	0	2845.8	5.75069			0.494371	8.59853	0.011126	0.4701	0.061722	51.85	0	0.48747				0
2006	10006771	30	1	1	0	1	65.4903	0	0	341.046	0.580895	12.0927	16945	0	0	0	陕西省	C	4.5736	0	1694.5	5.17041		0.385594	0.356442	8.68362	0.009821	0.5145	0.074552	73.73		0.61159				0
2007	10006771	30	1	1	0	1	40.3771	0	0	348.017	0.585277	11.5127	9529	0	0	0	陕西省	C	3.88884	0	903.578	4.4757	0.354809	0.301138	0.428138	8.80079	0.016284	0.5149	0.077269	90.88		0.53212	0.0274158	32.2451	0	0
2006	10006779	36	1	0	0	2	816.333	0	0	289.857	0.524627	7.76667	240080	0	1	3	河北省	C	7.00534	0	24008	7.61825			0.733293	9.98462	0.042532	0.5332	0.039318	160.58	0.74975	0.3715				4
2007	10006779	36	1	0	0	2	1470.06	0	0	348.571	0.7	12	463068	0	1	3	河北省	C	7.51933	0	43910	8.14873		0.312849	0.514271	10.0643	0.051843	0.5322	0.041581	183.73	2.14712	0.714				4
2007	10006793	23	1	0	0	2	265.52	0	0	167.36	0.219646	18.04	5357	0	1	0	福建省	C	4.88513	0	507.972	5.23489			0.49217	8.9325	0.05709	0.4919	0.056712	618.28		0.01409				1
2005	10006822	58	0	0	0	1	588.625	0	1	590.65	0.555612	5.03125	932243	0	2	2	河南省	C	8.30568	0	93224.3	9.09784			0.655258	9.59046	0.037459	0.5208	0.042187	101.46	0.392344	3.16446				4
2005	10006824	30	1	1	0	2	67.3977	0	0	59.3409	0.0258522	27.25	5931	0	1	0	广东省	C	4.60031	0	593.1	5.0819			0.222263	9.78523	0.035981	0.5027	0.058107	1020.17	0	0.04788				1
2006	10006824	30	1	1	0	2	81.7653	1	0	23.2347	0.0259113	12.449	8013	0	1	0	广东省	C	4.07465	0	801.3	4.56785		0.654848	0.580806	9.89168	0.040558	0.5052	0.057029	1156.76		0.00578				1
2005	10006837	53	1	1	0	1	227.984	0	0	181.653	0.942508	11.6935	57910	0.0262476	1	0	江苏省	C	5.35013	0	5791	5.94269			0.462568	9.7348	0.044853	0.5568	0.068004	1087.79	0	0.17				1
2005	10006882	22	1	1	0	1	446.145	1	1	81.0245	0.495473	9.14909	371790	0	1	1	山东省	C	8.25537	0	37179	9.00698			0.525529	10.0694	0.037108	0.5787	0.0444	740.19	1.00586	0.31185				2
2006	10006882	22	1	1	0	1	535.662	1	0	102.739	0.411363	11.99	523970	0	1	2	山东省	C	7.46976	0	52397	8.21133		0.57553	0.667674	10.1722	0.039991	0.5822	0.057276	797.24	1.24839	0.34264				3
2007	10006882	25	1	1	0	1	769.459	1	0	123.123	0.456689	6	630622	0	1	1	山东省	C	8.25158	0	59798.1	8.96909	0.824491	1.38971	0.54179	10.2596	0.044057	0.5732	0.057813	837.32	0.614066	0.4934	0.0476665	690.363	0	2
2006	10006915	50	1	0	0	2	49.2035	0	0	173.384	0.865066	9.5	9621	0.0494751	0	3	甘肃省	C	4.29313	0	962.1	4.84611			0.515049	8.46444	0.054552	0.4582	0.033023	8.26	9.57905	0.11456				3
2006	10006939	28	1	0	0	2	248.09	0	0	68.4552	0.0523275	20.0522	33205	0	0	5	广东省	C	5.19182	0	3320.5	5.71844			0.580806	9.89168	0.040558	0.5052	0.057029	1156.76	49.0047	0.06855				5
2007	10006939	28	1	0	0	2	239.381	0	0	76.0672	0.198666	14.9478	31752	0	0	5	广东省	C	4.89589	0	3010.85	5.42241		1.87446	0.09203	9.99479	0.044553	0.5016	0.064563	1302.26	56.1967	0.0605				5
2005	10006941	27	1	0	0	2	142.65	0	0	85.285	0.625256	7.3	27900	0	0	10	江苏省	C	5.41187	0	2790	5.98126			0.462568	9.7348	0.044853	0.5568	0.068004	1087.79	27.5986	0.13603				10
2006	10006941	27	1	0	0	2	134.945	0	0	94.7912	0.703802	7.25275	24114	0	0	8	江苏省	C	5.39012	0	2411.4	5.94932		1.3433	0.316998	9.83853	0.044468	0.5635	0.072374	1389.6	27.4007	0.12541				8
2007	10006941	27	1	0	0	2	145.111	0	0	98.4444	0.681377	8.32222	25719	0	0	0	江苏省	C	5.38675	0	2438.78	5.94481	2.30354	16.2398	0.650053	9.93326	0.045145	0.5499	0.081151	1664.67	61.5062	0.10527	0.186935	3834.64	0	0
2005	10006965	21	1	0	0	2	627.333	0	0	234	0.153134	15.6833	34300	0	0	0	甘肃省	C	5.49755	0	3430	5.93901			0.318913	8.38199	0.050551	0.4336	0.042608	3.92	14.6939	0.047				0
2007	10006965	21	1	0	0	2	1006.49	0	0	400	0.113636	21.8182	57200	0	0	0	甘肃省	C	6.77161	0	5423.94	7.23892			0.36092	8.537	0.073897	0.4734	0.038294	9.49	0.141595	0.088				0
2009	10006965	20	1	0	0		693.5	0	0	176.71	0.203724	0	71000		0	0	甘肃省	C	7.22583	0	7100	7.01742			0.312832	8.60923	0.100964	0.4508	0.047859	9.14	0.192676	0.05671				0
2006	10007048	79	1	0	1	2	320.807	0	0	573.368	0.950407	10.5516	5801	0	0	0	天津市	C	7.19274	0	580.1	7.77387			0.7265	8.4174	0.043781	0.5576	0.152216	329.3		0.21697				0
2007	10007048	79	1	0	1	2	91.1304	0	0	1103.35	0.973267	15.4261	6884	0	0	0	天津市	C	3.72752	0	652.769	4.2373		1.55531	0.706903	8.50603	0.049081	0.5507	0.157403	401.32		0.21709				0
2006	10007120	20	1	1	1	2	371.075	0	0	547.082	0.273805	18.6512	104272	0	0	0	甘肃省	C	6.86366	0	10427.2	7.46946			0.515049	8.46444	0.054552	0.4582	0.033023	8.26	0.0003836	0.34494				0
2007	10007120	20	1	1	1	2	388.913	0	0	545.214	0.246493	20.1594	107340	0	2	0	甘肃省	C	6.86965	0	10178.4	7.47364		7.59278	0.36092	8.537	0.073897	0.4734	0.038294	9.49		0.39181				2
2006	10007162	30	1	0	0	1	207.119	0	0	108.28	0.710278	18.7579	65864	0	0	1	福建省	C	6.37892	0	6586.4	6.99778			0.592025	8.83058	0.046754	0.4936	0.058328	572.77	0	0.02522				1
2007	10007162	30	1	0	0	1	406.374	0	0	181.398	0.66663	20.5039	103219	0	0	1	福建省	C	6.54584	0	9787.64	7.14054		0.468904	0.49217	8.9325	0.05709	0.4919	0.056712	618.28		0.02268				1
2006	10007167	23	1	0	0	2	2784.33	1	0	1029.28	0.555532	31.1917	256188	0	0	2	广西壮族自治区	C	8.25999	0	25618.8	8.77479			0.098417	8.61517	0.045789	0.3958	0.045693	35.67	13.9378	0.11751				2
2007	10007167	23	1	0	0	2	1236.37	1	0	607.659	0.524605	17.6906	302093	0.00354858	1	3	广西壮族自治区	C	7.86648	0	28645.7	8.48617		1.64349	0.432345	8.72204	0.051478	0.4165	0.040124	52.01	12.1502	0.17311				4
2007	10007189	25	1	0	0	2	186.094	0	0	382.047	0.263834	12.2969	13683	0	1	1	福建省	C	5.28057	0	1297.48	5.72872			0.49217	8.9325	0.05709	0.4919	0.056712	618.28	11.3913	0.15726				2
2007	10007195	19	1	1	0	2	203.286	0	0	143.321	0.456267	17.8929	5692	0	0	0	浙江省	C	3.95899	0	539.738	4.32044			0.453431	9.58417	0.062144	0.5411	0.085919	788.21		0.01528				0
2005	10007197	44	1	0	0	2	104.684	0	0	96.2025	0.286842	6.32911	7800	0	0	1	湖南省	C	4.42199	0	780	4.89228			0.683725	9.11714	0.027996	0.3937	0.044896	170.99	246.154	0.043				1
2007	10007197	44	1	0	0	2	223.22	0	0	71.85	0.300348	9.6	22016	0	0	0	湖南省	C	5.24108	0	2087.65	5.73648			0.54747	9.28698	0.043622	0.4149	0.061676	248.69	3.59256	0.04562				0
2007	10007268	26	1	0	0	2	300	0	0	238.333	0.650874	51.6667	7200	0	0	1	辽宁省	C	4.81499	0	682.733	5.16036			0.334312	9.76305	0.037749	0.5243	0.099958	691.72	2.34352	0.0081				1
2005	10007305	64	1	0	1	2	50.5216	0	0	109.768	0.290784	11.9961	52046	0.0132383	1	0	辽宁省	C	6.36416	0	5204.6	7.07667			0.480653	9.59457	0.028523	0.4913	0.083423	296.25	0	0.11131				1
2006	10007305	64	1	0	1	2	54.3329	0	0	155.834	0.302347	13.8101	57486	0.0097415	1	0	辽宁省	C	6.05644	0	5748.6	6.77009		1.96869	0.537409	9.67301	0.030736	0.5083	0.095746	477.16		0.42909				1
2005	10007371	26	1	0	0	2	166.744	0	0	63.6977	0.224169	9.31395	15879	0	0	1	云南省	C	3.87443	0	1587.9	4.35382			0.664239	8.70351	0.058471	0.4139	0.033731	14.32	0	0.0135				1
2006	10007371	20	1	0	0	2	133.095	0	0	64.7937	0.687898	11.0317	8677	0	0	1	云南省	C	3.56515	0	867.7	4.01151		0.333379	0.546321	8.80095	0.063923	0.4294	0.031039	24.1		0.01509				1
2007	10007371	20	1	0	0	2	114.625	0	0	43.7321	0.559412	12.4821	7256	0	0	1	云南省	C	3.50562	0	688.043	3.93949	0.420204	0.793854	0.488569	8.87812	0.067927	0.4298	0.04025	30		0.01352	0.0169131	12.6061	0	1
2005	10007403	23	1	1	0	2	1008	0	0	84.84	0.361622	28.32	20714	0	0	1	广东省	C	5.7891	0	2071.4	6.13867			0.222263	9.78523	0.035981	0.5027	0.058107	1020.17	1.41692	0.00322				1
2006	10007403	23	1	1	0	2	1503.06	0	0	440.387	0.156387	21.3871	42093	0	0	1	广东省	C	6.31676	0	4209.3	6.68924		0.287247	0.580806	9.89168	0.040558	0.5052	0.057029	1156.76	0.191481	0.0823				1
2007	10007403	23	1	1	0	2	2562.88	0	0	830.469	0.0819567	20.9375	75451	0	0	1	广东省	C	6.71709	0	7154.57	7.09269	0.335087	0.35371	0.09203	9.99479	0.044553	0.5016	0.064563	1302.26	3.442	0.08353	0.0216342	436.37	0	1
2008	10007403	23	1	0	0		5668.94	0	0	2611.37	0.234283	0	186491	0	0	1	广东省	C	8.74526	0	18649.1	8.55298	0.365133	0.339562	0.542097	10.0637	0.053234	0.5001	0.070354	1331.17	1.15823	0.69444	0.0256885	486.055	0	1
2005	10007418	66	1	1	0	2	218.042	1	1	218.499	0.92064	15.2227	270529	0	1	0	湖南省	C	7.17432	0	27052.9	7.94574			0.683725	9.11714	0.027996	0.3937	0.044896	170.99	0.173734	0.21223				1
2006	10007418	66	1	1	0	2	232.867	1	1	288.618	0.993351	13.0863	248837	0	1	0	湖南省	C	7.22284	0	24883.7	7.99237		2.34103	0.232332	9.19818	0.032517	0.4099	0.050694	206.74	0.178832	0.21261				1
2007	10007418	66	1	1	0	2	268.158	1	1	342.188	0.944672	16.9892	300352	0	1	0	湖南省	C	7.40952	0	28480.6	8.17849	2.82638	1.3601	0.54747	9.28698	0.043622	0.4149	0.061676	248.69		0.26784	0.174321	702.893	0	1
2007	10007429	21	1	0	0	2	147.015	0	0	67.9231	0	7.29231	8856	0	1	2	河北省	C	4.46646	0	839.762	4.91619			0.514271	10.0643	0.051843	0.5322	0.041581	183.73	150.995	0.032				3
2005	10007478	24	1	0	0	1	64.7059	1	0	25.2376	0.571602	9.18824	53500	0	2	0	湖南省	C	5.91381	12	5350	6.63797			0.683725	9.11714	0.027996	0.3937	0.044896	170.99	1.87664	0.09008				2
2006	10007478	24	1	0	0	1	70.8941	1	0	30.3553	0.462987	10.1388	58180	0	1	0	湖南省	C	5.9299	0	5818	6.65409		2.33326	0.232332	9.19818	0.032517	0.4099	0.050694	206.74	0.275009	0.10778				1
2005	10007485	36	1	0	0	1	164	1	0	195.064	0.45948	12.72	36942	0	1	2	江苏省	C	5.15236	0	3694.2	5.74547			0.462568	9.7348	0.044853	0.5568	0.068004	1087.79	38.98	0.02218				3
2006	10007485	36	1	0	0	1	240	1	0	281.124	0.609567	15.96	63273	0	1	2	江苏省	C	5.36154	0	6327.3	5.95454		0.372134	0.316998	9.83853	0.044468	0.5635	0.072374	1389.6	14.2241	0.01746				3
2007	10007485	36	1	0	0	1	344.8	1	0	196.436	0.429351	19.2	71795	0	3	2	江苏省	C	6.37818	0	6807.89	6.9711	0.639085	2.50557	0.650053	9.93326	0.045145	0.5499	0.081151	1664.67	8.44608	0.0159	0.0518624	1063.87	0	5
2007	10007524	25	1	1	0	2	1131.96	0	0	517.672	0.0466941	6.84444	118332	0	0	0	四川省	C	8.48367	1	11220.7	9.04137			0.62629	9.52407	0.056205	0.4394	0.040982	113.54		0.05786				0
2007	10007526	21	1	0	0	1	2878.84	1	0	2227.58	0.452457	85.271	378067	0	1	0	天津市	C	8.0578	0	35849.8	8.60028			0.706903	8.50603	0.049081	0.5507	0.157403	401.32	0.0041841	1.20614				1
2009	10007528	33	1	0	0		251.692	0	0	528	0.439103	0	13890		0	0	江苏省	C	5.37838	0	1389	5.21681			0.643871	10.0736	0.049338	0.5388	0.077648	1729.81	282.217	0.05063				0
2006	10007531	27	1	1	0	2	176.715	0	0	140.285	0.493657	12.6505	28501	0.00224554	0	2	浙江省	C	5.3529	6	2850.1	5.91448			0.653102	9.4896	0.056753	0.5414	0.084191	708.64	5.61384	0.08492				2
2007	10007531	27	1	1	0	2	127.514	0	0	153.486	0.505733	14.2171	19906	0.0100472	0	2	浙江省	C	4.8144	0	1887.57	5.36938		0.451227	0.453431	9.58417	0.062144	0.5411	0.085919	788.21	8.47652	0.07622				2
2005	10007564	21	1	0	0	1	219.535	1	0	227.332	0.586812	23.4747	50939	0	1	0	福建省	C	4.59113	0	5093.9	5.16927			0.491404	8.72536	0.043723	0.4882	0.049828	514.04	7.81052	0.14272				1
2006	10007564	21	1	0	0	1	213.112	0	0	127.488	0.448135	28.6634	43729	0.00464223	1	0	福建省	C	3.62307	0	4372.9	4.1951		1.28381	0.592025	8.83058	0.046754	0.4936	0.058328	572.77	10.4279	0.14479				1
2007	10007641	37	1	0	0	2	384	0	0	368.314	0.974517	14.1	23257	0	0	0	浙江省	C	4.8405	0	2205.32	5.29831			0.453431	9.58417	0.062144	0.5411	0.085919	788.21		0.16568				0
2007	10007652	20	1	0	0	1	499.509	0	0	51.2558	0.383394	33.7674	213579	0	0	1	湖南省	C		0	20252.4	7.84124			0.54747	9.28698	0.043622	0.4149	0.061676	248.69	0.256759	0.06001				1
2006	10007709	26	1	1	0	1	83.6111	1	0	117.333	0.268111	19.0787	18060	0	0	1	河北省	C	5.26467	0	1806	5.84206			0.733293	9.98462	0.042532	0.5332	0.039318	160.58	0	0.06457				1
2005	10007722	29	1	0	0	1	167.829	0	1	103.365	0.733566	7.25609	241061	0.00331866	1	1	山东省	C	7.1314	8	24106.1	7.91192			0.525529	10.0694	0.037108	0.5787	0.0444	740.19	0.715172	0.57065				2
2006	10007722	29	1	0	0	1	193.526	1	1	158.429	0.802762	8.60872	305618	0	1	6	山东省	C	7.306	0	30561.8	8.09534		0.827986	0.667674	10.1722	0.039991	0.5822	0.057276	797.24	1.02216	0.71281				7
2007	10007722	29	1	0	0	1	282.252	1	1	204.052	0.771883	13.8232	307390	0.00079703	1	1	山东省	C	7.20039	4	29148	7.95274	1.57221	3.8716	0.54179	10.2596	0.044057	0.5732	0.057813	837.32	0.617539	1.12333	0.0908946	1316.44	6.28884	2
2005	10007737	34	1	1	0	2	1171.43	1	1	1228.79	0.580829	33.4649	3636860	0	9	16	江苏省	C	8.19091	0	363686	9.00939			0.462568	9.7348	0.044853	0.5568	0.068004	1087.79	0	29.4613				25
2007	10007750	21	1	1	0	2	139.708	0	0	212.323	1.24255	5.67692	20572	0	1	1	广东省	C	4.55615	0	1950.72	5.07947			0.09203	9.99479	0.044553	0.5016	0.064563	1302.26	3.21522	0.04191				2
2006	10007844	20	1	0	0	2	81.9458	0	0	207.125	0.758298	13.1542	18268	0	0	2	湖北省	C	5.19477	0	1826.8	5.78359			0.666071	9.287	0.042955	0.4418	0.077125	195.19	131.377	0.37868				2
2007	10007844	20	1	0	0	2	120.7	0	0	209.008	0.694789	16.3417	25762	0.0335378	0	2	湖北省	C	5.67196	0	2442.86	6.26089		0.635358	0.237963	9.38098	0.05176	0.425	0.081572	210.34	94.1521	0.37311				2
2005	10007888	20	0	0	0	2	812.895	1	0	245.749	0.907468	8.76712	173255	0	1	1	河南省	C	7.08801	0	17325.5	7.66695			0.655258	9.59046	0.037459	0.5208	0.042187	101.46	23.2721	0.02741				2
2006	10007888	20	0	0	0	2	2100.78	1	0	364.983	0.969351	6.15678	456238	0.0261004	1	1	河南省	C	7.97957	0	45623.8	8.5667		0.217503	0.549188	9.69494	0.042648	0.5439	0.041363	147.1	12.1551	0.04432				2
2007	10007888	20	1	0	0	2	1845.92	0	0	434.425	0.878822	17.1429	384655	0	1	1	河南省	C	6.78998	0	36474.5	7.39559	0.438266	0.822612	0.659077	9.78925	0.052806	0.5517	0.04044	232.81	9.29964	0.4035	0.0177234	102.033	0	2
2005	10007903	25	1	0	1	1	100.95	0	0	421.89	0.46734	15.41	102227	0.221077	1	0	甘肃省	C	6.1113	0	10222.7	6.84821			0.318913	8.38199	0.050551	0.4336	0.042608	3.92	2.92839	0.2624				1
2006	10007903	25	1	0	1	1	132.136	0	0	434.931	0.436946	17.595	132031	0	1	0	甘肃省	C	6.28063	0	13203.1	7.019		0.768518	0.515049	8.46444	0.054552	0.4582	0.033023	8.26	0.74225	0.60455				1
2007	10007903	25	1	0	1	1	164.149	0	0	607.403	0.487811	20.9404	171870	0	1	1	甘肃省	C	6.34721	0	16297.4	7.07859	0.832448	0.874002	0.36092	8.537	0.073897	0.4734	0.038294	9.49	1.10103	1.46175	0.0318782	7.46706	0	2
2009	10007903	58	1	0	1		305.447	0	0	925.019	0.442681	0	173481		1	1	甘肃省	C	8.31506	2	17348.1	8.06277			0.312832	8.60923	0.100964	0.4508	0.047859	9.14	1.14497	1.59911				2
2005	10007951	30	1	0	0	1	53.1304	0	0	19.3727	0.540733	7.2592	34641	0	0	0	湖北省	C	5.66677	0	3464.1	6.36258			0.578773	9.19528	0.040014	0.4264	0.050749	180.27	0	0.05294				0
2006	10007951	30	1	0	0	1	63.5035	0	0	14.68	0.201074	7.2	53978	0	0	0	湖北省	C	6.52653	0	5397.8	7.25058		0.448097	0.666071	9.287	0.042955	0.4418	0.077125	195.19	0	0.06749				0
2007	10007951	30	1	0	0	1	70.4552	0	1	14.758	0.225823	7.96625	67139	0	0	0	湖北省	C	6.7147	0	6366.39	7.46016	0.656015	1.11344	0.237963	9.38098	0.05176	0.425	0.081572	210.34	0	0.08371	0.0535127	137.986	0	0
2005	10007961	36	1	0	0	1	97.2	1	0	73.45	0.635388	10.2385	25595	0	1	3	浙江省	C	4.84553	0	2559.5	5.44289			0.339671	9.3953	0.051264	0.5341	0.054219	637.22	33.7566	0.10591				4
2006	10007961	36	1	0	0	1	284.489	1	0	87.3184	0.570871	12.3004	63441	0	3	5	浙江省	C	5.4176	0	6344.1	5.99856		0.230027	0.653102	9.4896	0.056753	0.5414	0.084191	708.64	15.8888	0.08552				8
2007	10007961	36	1	0	0	1	186.036	1	0	85.4365	0.487909	15.1269	30552	0	3	5	浙江省	C	5.43569	0	2897.06	6.0034	0.358657	0.245769	0.453431	9.58417	0.062144	0.5411	0.085919	788.21	39.7644	0.0862	0.0308155	282.697	0	8
2007	10008117	52	1	0	0	2	225.015	0	0	344.98	0.273407	18.99	36000	0.0993056	1	1	四川省	C	6.33533	0	3413.66	6.90468			0.62629	9.52407	0.056205	0.4394	0.040982	113.54	101.24	0.12153				2
2005	10008118	22	1	0	0	2	247.8	0	0	154.657	0.160493	17.2143	34929	0.0435169	0	7	福建省	C	5.92982	0	3492.9	6.46117			0.491404	8.72536	0.043723	0.4882	0.049828	514.04	45.727	0.04597				7
2006	10008118	22	1	0	0	2	261.152	0	0	219.503	0.369266	17.9931	37117	0	0	8	福建省	C	6.0172	0	3711.7	6.55244		3.21956	0.592025	8.83058	0.046754	0.4936	0.058328	572.77	31.3463	0.10918				8
2007	10008118	22	1	0	0	2	263.979	0	0	190.545	0.285461	28.1034	38442	0	0	8	福建省	C	5.99252	0	3645.22	6.5276	6.15703	10.1458	0.49217	8.9325	0.05709	0.4919	0.056712	618.28	20.5035	0.09418	0.349177	3806.77	0	8
2005	10008138	23	1	0	0	2	208.5	0	0	46.1667	0.812274	11.8333	12020	0	0	0	江苏省	C	4.8612	0	1202	5.30236			0.462568	9.7348	0.044853	0.5568	0.068004	1087.79	0	0.00335				0
2006	10008138	23	1	0	0	2	285.333	0	0	47	0.797872	13.6667	17120	0	1	1	江苏省	C	4.96852	0	1712	5.40961		0.558667	0.316998	9.83853	0.044468	0.5635	0.072374	1389.6	3.5514	0.0036				2
2007	10008138	23	1	0	0	2	336.833	0	0	55	0.510606	19.2	19920	0	1	1	江苏省	C	5.34996	0	1888.89	5.79106	0.857212	1.86613	0.650053	9.93326	0.045145	0.5499	0.081151	1664.67	3.21881	0.0036	0.0695637	1426.98	0	2
2005	10008139	29	1	0	1	2	201.525	0	0	410.02	0.533396	10.1287	20356	0	0	1	广东省	C	4.44268	0	2035.6	4.9392			0.222263	9.78523	0.035981	0.5027	0.058107	1020.17	7.76184	0.08432				1
2006	10008139	29	1	0	0	2	182.95	0	0	289.806	0.613707	10.05	33990	0	0	1	广东省	C	4.90059	0	3399	5.45899		0.389743	0.580806	9.89168	0.040558	0.5052	0.057029	1156.76	11.8623	0.28134				1
2007	10008139	29	1	0	1	2	200.348	0	0	191.105	0.567627	22.3906	56921	0	0	1	广东省	C	5.71636	0	5397.48	6.31212	0.40778	0.403511	0.09203	9.99479	0.044553	0.5016	0.064563	1302.26	10.6716	0.25834	0.0263274	531.035	0	1
2005	10008173	20	1	0	0	1	133.22	0	0	169.327	0.328989	10.3333	19983	0.0150128	1	2	浙江省	C	4.84285	0	1998.3	5.38175			0.339671	9.3953	0.051264	0.5341	0.054219	637.22	16.0136	0.18614				3
2007	10008190	22	0	1	0	2	166.362	0	0	140.843	0.489294	24.8346	31692	0	0	3	山西省	C	5.11616	0	3005.16	5.63706			0.511007	9.59013	0.049619	0.5708	0.071899	102.11	39.3137	0.03002				3
2005	10008286	29	1	1	0	2	105.907	0	0	102.629	0.649081	9.35	14787	0	1	0	贵州省	C	5.06601	0	1478.7	5.59704			0.760055	8.76851	0.049577	0.4122	0.033222	16.15	0	0.02767				1
2006	10008286	29	1	1	0	2	157.116	0	0	115.957	0.584427	71.6154	20654	0	2	0	贵州省	C	5.14852	0	2065.4	5.6781		0.590642	0.65114	8.86012	0.04919	0.4193	0.027182	14.68		0.02275				2
2007	10008286	29	1	1	0	2	195.085	0	0	129.608	0.472432	11.2769	25908	0	2	2	贵州省	C	5.25062	0	2456.7	5.77383	0.776002	1.05944	0.47155	8.94793	0.061339	0.3981	0.032154	11.66		0.01904	0.0249515	9.04819	0	4
2006	10008300	31	1	0	0	1	211.481	1	0	200.123	0.200019	18.5472	20705	0.00111084	1	0	广东省	C	5.12069	0	2070.5	5.62235			0.580806	9.89168	0.040558	0.5052	0.057029	1156.76	0.402318	0.10195				1
2007	10008300	31	1	0	0	1	177.475	1	0	153.833	0.124973	20.9167	21695	0	1	0	广东省	C	4.63149	0	2057.21	5.1464		28.467	0.09203	9.99479	0.044553	0.5016	0.064563	1302.26	0.335406	0.10182				1
2006	10008378	21	1	1	0	1	877.121	0	0	300.485	0.296188	7.78788	26813	0	1	0	山东省	C	5.64409	0	2681.3	6.02292			0.667674	10.1722	0.039991	0.5822	0.057276	797.24		0.04821				1
2007	10008378	21	1	1	0	1	1537.3	0	0	459.758	0.230886	7.78788	49725	0	1	0	山东省	C	6.27875	0	4715.12	6.65751		0.333392	0.54179	10.2596	0.044057	0.5732	0.057813	837.32	0	0.05148				1
2005	10008400	45	1	0	0	2	39.375	0	0	107.875	0.515788	5.76042	6467	0	0	0	湖南省	C	4.48538	0	646.7	5.05022			0.683725	9.11714	0.027996	0.3937	0.044896	170.99	25.1276	0.03046				0
2006	10008400	45	1	0	0	2	65.4794	0	0	80.3926	0.352077	5.82059	44326	0	0	0	湖南省	C	5.47588	0	4432.6	6.1762		0.162413	0.232332	9.19818	0.032517	0.4099	0.050694	206.74	2.34625	0.33829				0
2007	10008400	45	1	0	0	2	79.633	0	0	30.7013	0.51099	13.9134	78120	0	0	0	湖南省	C	6.0097	0	7407.65	6.74929	0.23457	0.364849	0.54747	9.28698	0.043622	0.4149	0.061676	248.69	1.5457	0.13261	0.0144675	58.3353	0	0
2006	10008401	19	1	0	0	1	228.2	0	0	98.2286	0.110239	15.1429	7351	0	0	1	河北省	C	4.49839	0	735.1	4.88309			0.733293	9.98462	0.042532	0.5332	0.039318	160.58	7.83567	0.02368				1
2007	10008401	19	1	0	0	1	488.385	0	0	132.5	0.105951	22.2692	10386	0	0	1	河北省	C	4.99869	0	984.842	5.35255		0.631347	0.514271	10.0643	0.051843	0.5322	0.041581	183.73	19.4955	0.02318				1
2007	10008404	30	1	0	0	2	199.167	1	0	138.417	0.484046	33.7292	8988	0	0	0	福建省	C	4.93297	0	852.278	5.35095			0.49217	8.9325	0.05709	0.4919	0.056712	618.28		0.02032				0
2007	10008408	44	1	0	1	2	123.821	0	1	388.594	0.805803	38.8318	140925	0.0461238	1	1	陕西省	C	6.77149	0	13363.1	7.53913			0.428138	8.80079	0.016284	0.5149	0.077269	90.88	1.11426	1.4463				2
2005	10008436	27	1	0	1	2	80.2532	0	0	129.538	0.432794	28.0949	11292	0	0	0	广东省	C	5.52814	0	1129.2	6.0723			0.222263	9.78523	0.035981	0.5027	0.058107	1020.17	0	0.04429				0
2006	10008436	27	1	0	1	2	74.1706	0	0	112.906	0.393404	25.7118	13491	0.0329108	0	0	广东省	C	5.25633	0	1349.1	5.80826		1.10195	0.580806	9.89168	0.040558	0.5052	0.057029	1156.76	0	0.05024				0
2007	10008436	27	1	0	1	2	78.6624	0	0	90	0.395966	31.4204	13873	0	0	0	广东省	C	5.52112	0	1315.49	6.06443	2.03869	7.26872	0.09203	9.99479	0.044553	0.5016	0.064563	1302.26	0	0.03126	0.131624	2654.9	0	0
2007	10008468	27	1	0	0	2	418.919	0	0	368.303	0.517957	10.3784	158144	0.0218914	0	2	山东省	C	7.0075	0	14995.9	7.64271			0.54179	10.2596	0.044057	0.5732	0.057813	837.32	2.6674	0.26754				2
2008	10008477	40	1	1	0		92.4299	0	0	256.486	0.492312	0	8561	0	0	0	北京市	C	1.84742	0	856.1	-0.373736			0.694098	8.75258	0.074033	0.3955	0.226617	422.38		0.16386				0
2005	10008482	25	1	0	0	1	166.758	1	0	40.8258	0.46966	10	164266	0	1	1	山东省	C	6.28881	0	16426.6	7.02985			0.525529	10.0694	0.037108	0.5787	0.0444	740.19	0.136364	0.3094				2
2006	10008482	25	1	0	0	1	181.418	1	0	42.5054	0.485838	9	172912	0	1	1	山东省	C	6.74298	0	17291.2	7.47579		3.8131	0.667674	10.1722	0.039991	0.5822	0.057276	797.24	0.148052	0.3094				2
2007	10008482	25	1	0	0	1	663.374	1	0	76.5517	0.572394	16.899	267176	0	1	1	山东省	C	7.29343	0	25334.7	7.93845	0.765179	0.485819	0.54179	10.2596	0.044057	0.5732	0.057813	837.32	0.0994683	0.2258	0.0442375	640.7	0	2
2009	10008482	36	1	0	0		1160.49	1	0	103.564	0.510863	0	396016		1	1	山东省	C	8.06777	0	39601.6	7.82205			0.253623	10.3865	0.057913	0.5576	0.060087	547.17	0.0565634	0.26806				2
2005	10008488	67	1	1	1	2	117.527	0	0	215.909	0.613996	18.0618	31268	0	0	0	天津市	C	6.47003	0	3126.8	7.07281			0.378444	8.32244	0.04293	0.5252	0.140843	274.67	0	0.20457				0
2007	10008488	69	1	1	1	2	63.1441	0	0	232.389	0.591728	16.1921	12735	0	0	0	天津市	C	5.39707	0	1207.58	5.98068			0.706903	8.50603	0.049081	0.5507	0.157403	401.32		0.18928				0
2006	10008552	19	1	0	0	2	907.288	0	0	154.9	0.686781	71.6154	135322	0	1	1	四川省	C	7.40735	0	13532.2	7.95947			0.747555	9.43656	0.042671	0.4344	0.045098	96.31	0.688137	0.07347				2
2008	10008552	19	1	0	0		1574.42	0	0	328.917	0.645934	0	360930	0	1	2	四川省	C	9.19831	0	36093	8.92951			0.461139	9.62543	0.048684	0.4595	0.043526	214.49	0.897681	0.1037				3
2009	10008552	19	1	0	0		3062.47	0	0	631.074	0.39026	0	661730		1	2	四川省	C	9.93091	0	66173	9.58957		0.402068	0.459138	9.70027	0.061018	0.4743	0.056221	245.22	0.640745	0.746				3
2006	10008567	27	1	1	0	2	1544.77	0	0	149.396	0.507576	17.4945	282055	0	0	0	辽宁省	C	7.9579	0	28205.5	8.51714			0.537409	9.67301	0.030736	0.5083	0.095746	477.16		0.06614				0
2005	10008586	24	1	1	0	2	1395.71	0	0	432.207	0.401867	8.65517	78812	0	2	1	江西省	C	6.47471	0	7881.2	6.91252			0.571792	8.36311	0.038723	0.4727	0.03853	199.89	0.625285	0.06863				3
2006	10008586	24	1	1	0	2	2300.2	0	0	409.881	0.419634	8.79661	135068	0	2	0	江西省	C	7.42904	0	13506.8	7.86852		0.371737	0.507933	8.44688	0.041378	0.4814	0.047409	223.73		0.06901				2
2007	10008586	24	1	1	0	2	2630.83	0	0	581.483	0.484848	11.8966	151978	0	2	0	江西省	C	7.25099	0	14411.2	7.68897	0.644088	2.83	0.646542	8.52789	0.064163	0.4898	0.072207	236		0.07909	0.0465075	152.005	0	2
2007	10008641	19	1	0	0	1	204.37	1	0	257.423	0.599572	11.517	102375	0.0217729	1	0	广东省	C	5.65384	0	9707.61	6.32737			0.09203	9.99479	0.044553	0.5016	0.064563	1302.26		0.378				1
2006	10008662	24	1	0	0	2	782.609	0	0	487.391	0.110259	13	17456	0	0	1	天津市	C	4.59375	0	1745.6	4.93482			0.7265	8.4174	0.043781	0.5576	0.152216	329.3	0.586618	0.04439				1
2008	10008692	15	1	0	0		156.625	0	0	58.7687	0.655535	0	22713	0	0	0	广东省	C	7.31019	0	2271.3	6.99468			0.542097	10.0637	0.053234	0.5001	0.070354	1331.17		0.04198				0
2006	10008736	32	1	0	0	2	167.7	0	0	172.2	0.886372	12	6162	0	1	1	广西壮族自治区	C	4.33781	0	616.2	4.728			0.098417	8.61517	0.045789	0.3958	0.045693	35.67	25.2483	0.01565				2
2007	10008736	32	1	0	0	2	186.425	0	0	120.55	0.904189	16.85	6881	0	1	1	广西壮族自治区	C	4.62718	0	652.484	5.02572		3.20541	0.432345	8.72204	0.051478	0.4165	0.040124	52.01	22.0695	0.01565				2
2006	10008764	37	1	0	0	2	163.941	0	0	115.656	0.969484	7.18235	51000	0	1	1	山西省	C	5.47341	0	5100	6.0997			0.56873	9.5102	0.038732	0.5633	0.066485	37.63	36.0784	0.26201				2
2007	10008764	37	1	0	0	2	361.741	0	0	130.629	0.899289	13.1059	102396	0	1	1	山西省	C	6.54213	0	9709.6	7.16815		0.294528	0.511007	9.59013	0.049619	0.5708	0.071899	102.11	17.3437	0.29823				2
2007	10008784	25	1	0	0	1	74.94	1	0	17.99	0.604503	14.33	14831	0.00519183	1	0	浙江省	C	5.16223	0	1406.34	5.73144			0.453431	9.58417	0.062144	0.5411	0.085919	788.21	0	0.01499				1
2005	10008786	19	1	0	0	1	103.285	1	1	117.186	0.516865	10.1435	159888	0.0010007	0	26	浙江省	C	6.60857	0	15988.8	7.37574			0.339671	9.3953	0.051264	0.5341	0.054219	637.22	0	0.67276				26
2006	10008786	19	1	0	0	1	153.027	1	1	145.898	0.496746	18.3749	177970	0	0	26	浙江省	C	7.01601	0	17797	7.77233		1.82693	0.653102	9.4896	0.056753	0.5414	0.084191	708.64		0.66303				26
2007	10008786	19	1	0	0	1	149.727	1	0	134.954	0.500378	21.94	149823	0	0	26	浙江省	C	6.85391	0	14206.8	7.59548	1.70184	0.817207	0.453431	9.58417	0.062144	0.5411	0.085919	788.21	0	0.62748	0.14622	1341.4	0	26
2007	10008885	30	1	0	0	1	107.285	1	0	158.061	0.743094	11.8068	31649	0	1	0	广东省	C	5.1296	0	3001.09	5.74052			0.09203	9.99479	0.044553	0.5016	0.064563	1302.26		0.04228				1
2008	10008896	17	1	1	0		174.423	0	0	793.622	0.489159	0	13328	0	1	0	海南省	C		0	1332.8	5.96625			0.658419	7.03439	0.052065	0.3955	0.057739	89.13	1.08043	0.34755				1
2005	10008948	44	1	0	0	2	245.568	0	0	92.1364	0.801184	21.0682	10300	0	1	0	江苏省	C	4.81522	0	1030	5.22351			0.462568	9.7348	0.044853	0.5568	0.068004	1087.79	1.43689	0.00806				1
2006	10008948	44	1	0	0	2	104.093	0	0	26.7714	0.683831	7.62857	13916	0	1	0	江苏省	C	4.91925	0	1391.6	5.44994		0.654799	0.316998	9.83853	0.044468	0.5635	0.072374	1389.6	1.06352	0.00814				1
2007	10008948	44	1	0	0	2	112.857	0	0	26.8357	0.777748	10.4286	15002	0	1	0	江苏省	C	4.96878	0	1422.55	5.49948	1.12117	8.33551	0.650053	9.93326	0.045145	0.5499	0.081151	1664.67	1.04038	0.00814	0.0909844	1866.38	0	1
2006	10008974	30	1	1	0	2	65.8407	1	0	105.22	0.952058	23.2704	36665	0	1	1	上海市	C	4.35546	7	3666.5	5.03115			0.451163	9.10134	0.034249	0.4756	0.218309	566.56		0.4218				2
2007	10009004	27	1	1	0	2	169.132	0	0	250.412	0.851245	18.6765	9184	0	0	0	浙江省	C	4.66015	0	870.864	5.11457			0.453431	9.58417	0.062144	0.5411	0.085919	788.21	7.52127	0.02159				0
2005	10009053	67	1	0	0	2	283.25	0	0	94.025	0.193831	17.65	11260	0	0	1	辽宁省	C	4.24766	0	1126	4.64652			0.480653	9.59457	0.028523	0.4913	0.083423	296.25	4.54707	0.03631				1
2006	10009053	67	1	0	0	2	1275.68	0	0	155.044	0.942995	23.9853	86746	0	0	1	辽宁省	C	6.46163	0	8674.6	6.91637		0.162413	0.537409	9.67301	0.030736	0.5083	0.095746	477.16	0.356212	0.05792				1
2007	10009053	67	1	0	0	2	2089.34	0	0	73.6632	0.958488	38.2895	396975	0	0	1	辽宁省	C	7.98616	0	37642.8	8.54993	0.156664	0.148205	0.334312	9.76305	0.037749	0.5243	0.099958	691.72	0.032835	0.05125	0.0156598	108.368	0	1
2008	10009053	27	1	0	0		3735.45	0	0	129.11	0.878073	0	578995	0	0	1	辽宁省	C	9.70627	0	57899.5	9.41969	0.39102	0.713435	0.21872	9.78701	0.038962	0.5496	0.110048	834.75	0.0213473	0.07697	0.0430308	326.404	0	1
2005	10009112	20	1	1	0	2	441.809	0	0	144.368	0.876439	12.5147	32419	0	1	0	广东省	C	5.43304	0	3241.9	5.88769			0.222263	9.78523	0.035981	0.5027	0.058107	1020.17	0	0.02294				1
2006	10009112	20	1	1	0	2	379.129	0	0	159.965	0.888211	8.4	34190	0	1	0	广东省	C	5.50719	0	3419	5.98541		3.67746	0.580806	9.89168	0.040558	0.5052	0.057029	1156.76	0	0.03085				1
2007	10009112	20	1	1	0	2	289.897	0	0	108.444	0.870316	15.7063	36890	0	1	0	广东省	C	5.552	0	3498.06	6.07196	4.93005	8.02082	0.09203	9.99479	0.044553	0.5016	0.064563	1302.26	0	0.02962	0.318298	6420.2	0	1
2006	10009128	18	1	0	0	2	233.953	0	0	147.312	0.575414	12.8906	14269	0.0604107	0	2	江苏省	C	4.83895	0	1426.9	5.28698			0.316998	9.83853	0.044468	0.5635	0.072374	1389.6		0.06091				2
2007	10009128	18	1	0	0	2	645.415	0	0	133.523	0.519991	13.8615	41125	0	0	0	江苏省	C	5.87414	0	3899.64	6.32373		0.197476	0.650053	9.93326	0.045145	0.5499	0.081151	1664.67		0.05925				0
2005	10009205	23	0	0	0	2	197.2	1	0	45.3636	0.226453	10.7091	21500	0	1	3	河南省	C	5.30197	0	2150	5.80746			0.655258	9.59046	0.037459	0.5208	0.042187	101.46	7.5907	0.021				4
2006	10009205	23	0	0	0	2	206.609	1	0	47.2727	0.192308	10.1091	23347	0	1	3	河南省	C	5.50162	0	2334.7	6.00697		2.37411	0.549188	9.69494	0.042648	0.5439	0.041363	147.1	6.99019	0.0191				4
2005	10009232	101	1	0	0	1	163.199	1	0	315.221	0.732739	12.0037	81910	0	1	2	江苏省	C	5.89879	0	8191	6.57473			0.462568	9.7348	0.044853	0.5568	0.068004	1087.79	10.2688	0.2248				3
2006	10009232	101	1	0	0	1	187.426	1	0	346.634	0.817366	16.495	97630	0.00604322	0	0	江苏省	C	5.97936	0	9763	6.64794		1.11672	0.316998	9.83853	0.044468	0.5635	0.072374	1389.6		0.8508				0
2005	10009239	29	1	0	0	2	51.2091	0	0	68.3902	0.560933	7.223	15069	0	1	3	重庆市	C	4.43049	0	1506.9	5.03817			0.501591	8.38019	0.031139	0.3631	0.046305	42.56	713.001	0.0605				4
2006	10009239	29	1	0	0	2	46.0237	0	0	64.5525	0.542246	6.76271	13442	0	1	1	重庆市	C	4.14967	0	1344.2	4.77559		1.7134	0.464218	8.4602	0.033297	0.3842	0.044945	55.48	370.481	0.06096				2
2007	10009239	29	1	0	0	2	54.1153	0	0	65.0068	0.55796	8.12881	15668	0	1	1	重庆市	C	4.52564	0	1485.7	5.13599	3.12097	1.83338	0.685731	8.55964	0.04421	0.4046	0.037697	78.21	355.387	0.06096	0.117652	244.091	0	2
2005	10009264	30	1	0	1	2	266.995	0	0	417.619	0.734093	8.6906	150483	0.00132905	1	2	湖南省	C	6.17811	0	15048.3	6.8624			0.683725	9.11714	0.027996	0.3937	0.044896	170.99	5.55345	1.67139				3
2007	10009264	30	1	0	1	2	362.279	0	0	389.529	0.897533	22.1996	184065	0.0101595	1	2	湖南省	C	5.76365	0	17453.8	6.42579			0.54747	9.28698	0.043622	0.4149	0.061676	248.69	14.0428	0.99032				3
2007	10009280	32	1	0	0	2	303.063	1	1	231.604	0.811188	17.5	345570	0.00081026	0	0	浙江省	C	6.96048	2	32768.3	7.71553			0.453431	9.58417	0.062144	0.5411	0.085919	788.21	1.26805	0.68048				0
2005	10009348	24	1	0	0	2	113.25	0	0	243.26	0.107416	10.8	22726	0.0451905	0	12	浙江省	C	4.43658	0	2272.6	5.00591			0.339671	9.3953	0.051264	0.5341	0.054219	637.22	27.4188	0.22789				12
2006	10009374	20	1	0	0	1	494.24	0	0	1021.36	0.0909376	9.18	22824	0	1	2	广西壮族自治区	C	5.00253	0	2282.4	5.42438			0.098417	8.61517	0.045789	0.3958	0.045693	35.67	35.0508	0.0078				3
2007	10009374	20	1	0	0	1	371.4	0	0	210.725	0.914699	15.325	13706	0	0	0	广西壮族自治区	C	4.33702	0	1299.66	4.73553		0.334149	0.432345	8.72204	0.051478	0.4165	0.040124	52.01	11.6338	0.00818				0
2009	10009374	20	1	0	0		717.067	0	0	257.067	0.904046	0	17428		0	1	广西壮族自治区	C	5.16063	0	1742.8	5.05006			0.671401	8.86432	0.071617	0.4358	0.040996	70.72	32.1322	0.00958				1
2005	10009381	56	1	0	1	2	119.75	1	1	126.634	0.590281	16.7724	178685	0	1	4	广西壮族自治区	C	6.73858	0	17868.5	7.52029			0.56795	8.51331	0.042508	0.3792	0.03999	31.24	4.79346	0.55373				5
2006	10009381	56	1	0	1	2	168.302	1	1	175.535	0.491046	17.213	269944	0.00022968	1	4	广西壮族自治区	C	7.01735	0	26994.4	7.80459		0.480668	0.098417	8.61517	0.045789	0.3958	0.045693	35.67	10.0736	1.4199				5
2007	10009381	56	1	0	1	2	214.86	1	1	206.207	0.611717	20.1397	337757	0.0001658	2	5	广西壮族自治区	C	7.39607	0	32027.5	8.18106	0.681927	1.07504	0.432345	8.72204	0.051478	0.4165	0.040124	52.01	2.83516	1.64196	0.0273616	35.467	0	7
2007	10009389	25	1	0	0	2	310.721	0	0	168.347	0.730252	11.1585	66703	0.0230724	0	10	四川省	C	6.42465	0	6325.05	7.02402			0.62629	9.52407	0.056205	0.4394	0.040982	113.54	32.0367	0.15289				10
2005	10009454	20	1	0	0	2	102.943	0	0	22.9095	0.658508	8.01987	37294	0.117874	0	8	四川省	C		0	3729.4	6.3618			0.47692	9.33265	0.0458	0.4153	0.034832	73.18	11.8518	0.02893				8
2008	10009465	19	1	0	0		3700.07	0	0	583.766	0.814882	0	1356916	0	0	0	江苏省	C	10.6855	0	135692	9.968			0.459526	10.0093	0.045762	0.5379	0.070431	1744.61	2.35829	0.67584				0
2007	10009470	27	1	1	0	2	97.8141	1	0	97.1709	0.329472	20.4573	21935	0	1	0	浙江省	C	4.75088	0	2079.97	5.31961			0.453431	9.58417	0.062144	0.5411	0.085919	788.21		0.06115				1
2005	10009502	19	1	0	0	2	434.392	0	1	399.72	0.554106	21.5878	617048	0	3	10	辽宁省	C	7.76829	4	61704.8	8.52826			0.480653	9.59457	0.028523	0.4913	0.083423	296.25	0.39125	1.75807				13
2006	10009502	19	1	0	0	2	473.093	0	1	512.76	0.661333	18.31	513094	0	3	10	辽宁省	C	8.0468	0	51309.4	8.81317		1.06298	0.537409	9.67301	0.030736	0.5083	0.095746	477.16	0.322982	1.95265				13
2007	10009502	19	1	0	0	2	774.831	0	1	550.855	0.656432	24.5272	1059859	0	3	10	辽宁省	C	8.2816	1	100500	9.05185	0.524239	0.282919	0.334312	9.76305	0.037749	0.5243	0.099958	691.72	0.290845	1.89953	0.0524016	362.627	0.524239	13
2005	10009571	24	1	0	0	1	154.455	0	0	116.777	0.892045	11.5166	31790	0	1	1	江苏省	C	5.4314	0	3179	6.00644			0.462568	9.7348	0.044853	0.5568	0.068004	1087.79	7.96445	0.1011				2
2006	10009571	24	1	0	0	1	154.369	0	0	114.922	0.867196	15.2864	33308	0	0	1	江苏省	C	5.15059	0	3330.8	5.72308		4.19305	0.316998	9.83853	0.044468	0.5635	0.072374	1389.6	7.20548	0.10191				1
2007	10009571	24	1	0	0	1	169.212	0	0	110.493	0.831922	19.1133	35850	0	0	1	江苏省	C	5.35527	0	3399.44	5.92614	5.59174	8.98858	0.650053	9.93326	0.045145	0.5499	0.081151	1664.67	7.05998	0.0937	0.453776	9308.4	0	1
2005	10009611	27	1	0	0	1	1133.86	0	0	193.938	0.519497	16.675	92623	0	1	0	广东省	C	6.34768	0	9262.3	6.81943			0.222263	9.78523	0.035981	0.5027	0.058107	1020.17	0.0405947	0.03534				1
2006	10009611	27	1	0	0	1	1557.92	1	0	1632.61	0.127817	17.125	127251	0	1	0	广东省	C	6.74866	0	12725.1	7.22046		0.620841	0.580806	9.89168	0.040558	0.5052	0.057029	1156.76	0.0295479	0.041				1
2007	10009611	27	1	0	0	1	1562.42	1	0	270.188	0.915938	18.5125	113321	0	1	0	广东省	C	6.69969	0	10745.5	7.17144	1.19933	1.08694	0.09203	9.99479	0.044553	0.5016	0.064563	1302.26	0.446696	0.04229	0.0774324	1561.84	0	1
2005	10009680	29	1	1	0	1	150.467	1	0	245.994	0.660579	11.648	45955	0	2	2	浙江省	C	5.57162	0	4595.5	6.19152			0.339671	9.3953	0.051264	0.5341	0.054219	637.22	2.5068	0.14446				4
2006	10009680	29	1	1	0	1	185.759	1	0	270.817	0.687964	15.3591	62017	0	1	2	浙江省	C	5.34381	0	6201.7	5.96432		0.657273	0.653102	9.4896	0.056753	0.5414	0.084191	708.64	1.22547	0.21054				3
2007	10009680	29	1	1	0	1	532.423	1	0	390.308	0.715875	19.2115	138421	0	1	2	浙江省	C	6.53323	0	13125.6	7.13064	0.335945	0.255897	0.453431	9.58417	0.062144	0.5411	0.085919	788.21	1.32794	0.21301	0.0288641	264.795	0	3
2007	10009690	18	1	0	0	2	502.205	0	0	435.727	0.924786	12	22097	0	0	0	贵州省	C	5.76841	0	2095.33	6.17661			0.47155	8.94793	0.061339	0.3981	0.032154	11.66	19.4099	0.00587				0
2005	10009702	27	1	0	0	1	120.727	0	0	149.813	0.439324	17.8145	66022	0	1	0	江苏省	C	5.55118	2	6602.2	6.22881			0.462568	9.7348	0.044853	0.5568	0.068004	1087.79	3.02929	0.42791				1
2006	10009702	27	1	0	0	1	83.7818	0	0	140.098	0.579269	25.8382	68002	0	1	0	江苏省	C	6.1695	0	6800.2	6.84716		6.61838	0.316998	9.83853	0.044468	0.5635	0.072374	1389.6	4.70574	0.38617				1
2007	10009702	27	1	0	0	1	161.069	1	0	144.265	0.579959	25.1603	74609	0	1	0	江苏省	C	6.34727	0	7074.73	7.01972	5.49309	4.63334	0.650053	9.93326	0.045145	0.5499	0.081151	1664.67		0.38635	0.44577	9144.18	0	1
2005	10009718	70	1	1	1	2	56.9707	0	0	197.848	0.82274	6.07331	24885	0	0	2	山东省	C	4.72593	0	2488.5	5.35203			0.525529	10.0694	0.037108	0.5787	0.0444	740.19	1.22162	0.27549				2
2005	10009762	30	1	0	0	1	247.56	0	0	83.8118	0.395814	6.08134	155220	0	0	1	陕西省	C	7.05963	0	15522	7.75104			0.494371	8.59853	0.011126	0.4701	0.061722	51.85	0.879461	0.1723				1
2007	10009775	37	1	1	0	2	352.674	0	0	401.953	0.782747	22.7674	15163	0	0	0	浙江省	C	4.44733	0	1437.82	4.85349			0.453431	9.58417	0.062144	0.5411	0.085919	788.21		0.00826				0
2007	10009802	20	1	1	0	1	720.981	1	0	3766.79	0.742512	26.3962	38212	0	0	1	浙江省	C		1	3623.42	5.65186			0.453431	9.58417	0.062144	0.5411	0.085919	788.21		0.05835				1
2009	10009802	21	1	0	0		293.098	0	0	2213.88	0.801416	0	26927		0	1	浙江省	C	6.47692	0	2692.7	6.32409			0.496326	9.65291	0.066727	0.518	0.100447	678.98	1.35552	0.51255				1
2005	10009804	19	1	1	0	2	208.026	0	0	85.0044	0.615035	9.73684	42130	0	0	0	贵州省	C	5.92022	0	4213	6.50353			0.760055	8.76851	0.049577	0.4122	0.033222	16.15	14.1229	0.07382				0
2006	10009804	19	1	1	0	2	211.243	0	0	61.5877	0.871861	8.07602	62571	0	1	4	贵州省	C	6.11463	0	6257.1	6.74129		0.500821	0.65114	8.86012	0.04919	0.4193	0.027182	14.68	14.9566	0.09879				5
2007	10009804	19	1	1	0	2	287.595	0	0	89.3353	0.930651	8.81341	81875	6.107e-05	4	4	贵州省	C	6.61677	0	7763.72	7.24367	0.651287	0.853133	0.47155	8.94793	0.061339	0.3981	0.032154	11.66	4.63695	0.07411	0.0209415	7.59401	0	8
2014	10009819	21		0	0		140.58	0	0	185.535	1.03777	14.7026	36447		0	0	内蒙古自治区	C	5.32524	0	3644.7	4.92944			0.517722	9.81515	0.058706	0.5132	0.108936	244.22	0.0008012	0.01631				0
2005	10009828	23	1	1	0	1	742.943	0	0	902.514	0.0462201	15.2857	18114	0	1	1	福建省	C	6.08343	0	1811.4	6.46846			0.491404	8.72536	0.043723	0.4882	0.049828	514.04	21.623	0.09				2
2006	10009828	23	1	1	0	1	488.544	0	0	193.579	0.0923509	27.0526	25539	0	1	1	福建省	C	5.76425	0	2553.9	6.20046		0.574846	0.592025	8.83058	0.046754	0.4936	0.058328	572.77	15.3365	0.08664				2
2007	10009936	64	1	0	1	2	1522.5	0	1	73.6344	3.08751	37.1026	4334556	1.5e-05	6	30	湖南省	C	8.49421	0	411020	9.33952			0.54747	9.28698	0.043622	0.4149	0.061676	248.69	14.8886	1.27863				36
2005	10009965	19	1	0	0	1	333.96	0	0	740.04	0.977515	18	8349	0	1	0	广东省	C	4.61883	0	834.9	4.96873			0.222263	9.78523	0.035981	0.5027	0.058107	1020.17	22.5105	0.03275				1
2006	10009965	19	1	0	0	1	173.414	0	0	473.345	1.32309	22	5029	0	1	0	广东省	C	3.86412	0	502.9	4.22938		0.393992	0.580806	9.89168	0.040558	0.5052	0.057029	1156.76	22.7341	0.02975				1
2007	10009965	19	1	0	0	1	137.2	0	0	360	1.29986	19.1	5488	0	1	0	广东省	C	4.02737	0	520.394	4.42611	0.633091	5.36229	0.09203	9.99479	0.044553	0.5016	0.064563	1302.26	28.4707	0.03242	0.0408742	824.449	0	1
2007	10010043	22	1	0	0	2	1528.36	0	0	432.759	0.537849	13.6552	76747	0	0	4	河北省	C	6.65915	0	7277.46	7.09714			0.514271	10.0643	0.051843	0.5322	0.041581	183.73	8.24464	0.2038				4
2009	10010043	21	1	0	0		3478.04	0	0	458.182	0.535714	0	185514		0	2	河北省	C	8.42598	0	18551.4	8.27386			0.550307	10.1433	0.074408	0.5198	0.056168	245.8	4.20993	0.212				2
2006	10010056	27	1	0	0	1	321.429	1	0	42.8	0.371328	8.14286	90000	0	1	1	辽宁省	C	5.83273	0	9000	6.43756			0.537409	9.67301	0.030736	0.5083	0.095746	477.16	0.833333	0.07174				2
2007	10010056	27	1	0	0	1	312.5	1	0	26.7625	0.770668	8.125	5000	0	1	1	辽宁省	C	7.07972	0	474.12	7.62509		0.148205	0.334312	9.76305	0.037749	0.5243	0.099958	691.72	15.8188	0.03467				2
2014	10010123	22		0	0		1562.16	0	1	1367.95	0.520291	48.7841	1766835		1	0	河南省	C	9.86801	82	176684	9.22869			0.537281	10.0385	0.100013	0.5099	0.103618	916.51	0	1.60838				1
2006	10010142	19	1	0	0	2	144.663	0	0	213.102	0.0574603	11.5	14010	0	0	3	四川省	C	5.08951	0	1401	5.58259			0.747555	9.43656	0.042671	0.4344	0.045098	96.31	49.9643	0.18817				3
2009	10010142	16	1	0	0		626.136	0	0	116.175	0.533762	0	64492		0	5	四川省	C	7.83191	0	6449.2	7.64349			0.459138	9.70027	0.061018	0.4743	0.056221	245.22	10.0291	0.09241				5
2005	10010168	18	1	0	0	1	257.34	0	0	279.071	0.814781	10.2231	208424	0.00728323	1	2	宁夏回族自治区	C	7.02886	0	20842.4	7.74754			0.355232	7.82788	0.055295	0.4591	0.068193	11.64	41.454	1.01398				3
2006	10010168	18	1	0	0	1	374.546	1	0	364.331	0.561487	12.1667	263310	0.00811211	1	2	宁夏回族自治区	C	7.22531	0	26331	7.93371		0.840368	0.305829	7.93792	0.059928	0.4819	0.072692	11	20.417	1.65525				3
2007	10010168	18	1	0	0	1	688.471	1	0	743.496	0.522439	15.3438	449620	0	2	2	宁夏回族自治区	C	7.91735	2	42634.8	8.64294	0.504361	0.387786	0.407685	8.02191	0.080646	0.4916	0.074262	12.9	11.4746	2.69469	0.037455	6.50625	1.00872	4
2014	10010168	19		0	0		1513.45	1	1	2205.59	0.674568	6.96098	3715511		2	0	宁夏回族自治区	C	10.3109	14	371551	9.57303				8.50635	0.080094	0.4874	0.106677	6.16	0.0441985	44.5938				2
2006	10010217	21	1	1	0	2	1537.07	1	0	1165.65	0.936337	51.7831	793601	0	0	1	上海市	C	8.31923	0	79360.1	8.9863			0.451163	9.10134	0.034249	0.4756	0.218309	566.56		0.2774				1
2007	10010217	21	1	1	0	2	1699.28	1	0	1317.02	0.864894	55.2018	950693	0	0	1	上海市	C	8.29285	0	90148.5	8.96963		1.44039	0.298185	9.18684	0.040717	0.4545	0.213408	602.24		0.33532				1
2005	10010236	20	1	0	0	2	406.778	0	0	323.71	0.523236	12.367	106400	0	1	1	福建省	C	7.08169	0	10640	7.6933			0.491404	8.72536	0.043723	0.4882	0.049828	514.04	4.3703	0.06687				2
2006	10010236	20	1	0	0	2	528.1	0	0	362.633	0.551941	15.5709	132709	0.00061789	2	1	福建省	C	6.86327	0	13270.9	7.47217		0.88864	0.592025	8.83058	0.046754	0.4936	0.058328	572.77	10.248	0.6897				3
2007	10010236	20	1	0	0	2	579.01	0	0	382.057	0.643829	19.4899	142695	0.00021024	2	1	福建省	C	7.1183	0	13530.9	7.72975	1.49025	9.44959	0.49217	8.9325	0.05709	0.4919	0.056712	618.28	11.8248	0.68128	0.084515	921.392	0	3
2005	10010247	43	1	1	1	1	328.692	0	0	362.846	0.321497	48.1538	8544	0.0529026	0	0	广东省	C	4.53021	0	854.4	4.8841			0.222263	9.78523	0.035981	0.5027	0.058107	1020.17	0	0.04829				0
2006	10010247	43	1	1	1	1	134.7	0	0	160.471	0.2571	18.8714	9429	0.0374377	0	0	广东省	C	4.44054	0	942.9	4.89817		1.98569	0.580806	9.89168	0.040558	0.5052	0.057029	1156.76	0	0.0524				0
2007	10010247	43	1	1	1	1	164.219	0	0	176.328	0.238458	18.0781	10510	0.043197	0	0	广东省	C	4.13206	0	996.601	4.58027	2.47674	3.31099	0.09203	9.99479	0.044553	0.5016	0.064563	1302.26	0	0.06157	0.159906	3225.36	0	0
2008	10010247	43	1	1	1		212.98	0	0	260.902	0.201338	0	10862	0	0	0	广东省	C	3.40031	0	1086.2	3.25949	3.87958	3.51618	0.542097	10.0637	0.053234	0.5001	0.070354	1331.17	0	0.07842	0.272943	5164.38	0	0
2005	10010252	22	1	1	0	1	176.21	0	0	35.1067	0.822927	12.1646	119623	0	2	0	吉林省	C	6.95828	0	11962.3	7.65435			0.514518	8.69242	0.032802	0.4367	0.066765	54.55	0	0.00714				2
2006	10010252	22	1	1	0	1	176.73	0	0	118.546	0.412108	16.1433	125273	0	2	0	吉林省	C	6.50737	0	12527.3	7.20387		4.23806	0.326724	8.79821	0.037473	0.448	0.070203	60.64		0.42387				2
2007	10010252	22	1	1	0	1	183.702	0	1	202.124	0.88079	15.9524	192074	0	2	0	吉林省	C	4.90141	0	18213.2	5.65371	0.786205	0.495628	0.224151	8.90193	0.047876	0.4684	0.074902	67.29		1.72504	0.0588881	52.9038	0	2
2008	10010252	22	1	1	0		216.907	0	1	181.144	0.966859	0	240530	0	2	0	吉林省	C	8.82434	0	24053	8.30355	0.882571	1.09478	0.455536	8.88475	0.050433	0.4769	0.075673	68.99	14.967	1.72808	0.0667869	60.8886	0	2
2005	10010263	27	1	0	0	1	84.375	0	0	31.3289	0.314994	5	12825	0	1	1	广西壮族自治区	C	4.81825	0	1282.5	5.35811			0.56795	8.51331	0.042508	0.3792	0.03999	31.24	77.915	0.0256				2
2006	10010263	27	1	0	0	1	224.258	0	0	64.9355	0.248385	5.5	13904	0	1	1	广西壮族自治区	C	5.19076	0	1390.4	5.63544		2.42212	0.098417	8.61517	0.045789	0.3958	0.045693	35.67	25.1539	0.02166				2
2006	10010276	46	1	0	1	1	37.1882	0	0	99.75	1.05623	5.03846	13203	0	0	0	山西省	C	4.81203	0	1320.3	5.43774			0.56873	9.5102	0.038732	0.5633	0.066485	37.63	2.87813	0.17249				0
2007	10010276	46	1	0	1	1	43.4375	0	0	93.7281	1.15544	5.20134	12851	0	0	0	山西省	C	5.18776	0	1218.58	5.80708		2.28822	0.511007	9.59013	0.049619	0.5708	0.071899	102.11	7.878	0.15089				0
2005	10010283	19	1	1	0	2	177.324	1	0	200.808	0.543169	14.7932	103893	0	1	0	广东省	C	5.82845	0	10389.3	6.51372			0.222263	9.78523	0.035981	0.5027	0.058107	1020.17	0	0.28185				1
2006	10010283	20	1	1	0	2	214.467	1	0	197.674	0.629627	18.6862	176889	0	1	0	广东省	C	6.25356	0	17688.9	6.97598		0.376101	0.580806	9.89168	0.040558	0.5052	0.057029	1156.76		0.49028				1
2007	10010283	20	1	1	0	2	217.204	1	0	107.699	0.419157	33.3731	198680	0	1	0	广东省	C	6.31021	0	18839.6	7.04809	0.651678	2.91006	0.09203	9.99479	0.044553	0.5016	0.064563	1302.26	0	0.51668	0.0420743	848.654	0	1
2005	10010371	29	1	0	0	2	47.2857	0	0	102.338	0.884726	7.91729	6610	0	0	1	重庆市	C	3.94842	0	661	4.47421			0.501591	8.38019	0.031139	0.3631	0.046305	42.56	68.0787	0.06555				1
2006	10010371	29	1	0	0	2	71.9123	0	0	131.395	0.869217	10.7018	9233	0.152821	0	3	重庆市	C	4.3135	0	923.3	4.82298		0.590572	0.464218	8.4602	0.033297	0.3842	0.044945	55.48	465.937	0.09405				3
2007	10010371	29	1	0	0	2	84.2018	0	0	123.64	0.920043	13.2193	10338	0	0	7	重庆市	C	4.6407	0	980.291	5.14997	0.958645	3.06207	0.685731	8.55964	0.04421	0.4046	0.037697	78.21	255.026	0.09302	0.0361381	74.9756	0	7
2009	10010425	19	1	0	0		175.22	0	0	69.3	0.401154	0	9392		0	2	河北省	C	5.93733	0	939.2	5.76354			0.550307	10.1433	0.074408	0.5198	0.056168	245.8		0.0122				2
2006	10010499	42	1	0	0	1	70.2521	0	0	141.008	0.768176	12.7731	8440	0.0118483	1	0	江苏省	C	4.21465	0	844	4.72867			0.316998	9.83853	0.044468	0.5635	0.072374	1389.6	0	0.0916				1
2005	10010504	23	1	0	0	1	153.994	0	0	23.4331	0.611851	4.8535	23934	0	0	2	四川省	C		0	2393.4	6.14839			0.47692	9.33265	0.0458	0.4153	0.034832	73.18	1.64034	0.01698				2
2006	10010504	23	1	0	0	1	168	0	0	15.19	0.532916	5.42	32464	0	0	0	四川省	C		0	3246.4	6.50474		0.64647	0.747555	9.43656	0.042671	0.4344	0.045098	96.31	0.526121	0.01614				0
2007	10010504	23	1	0	0	1	333.939	0	0	25.3515	0.644035	7.73939	45500	0	0	0	四川省	C		0	4314.49	6.803	0.658294	0.648949	0.62629	9.52407	0.056205	0.4394	0.040982	113.54	0.764864	0.01554	0.0269783	74.7427	0	0
2005	10010508	35	1	0	0	1	119.749	0	0	51.7485	0.328628	23.982	19998	0	1	1	广西壮族自治区	C	5.19857	0	1999.8	5.74851			0.56795	8.51331	0.042508	0.3792	0.03999	31.24	48.9779	0.04689				2
2006	10010508	35	1	0	0	1	226.14	0	0	92.7209	0.263356	5.61628	19448	0	1	1	广西壮族自治区	C	5.44828	0	1944.8	5.9276		7.01252	0.098417	8.61517	0.045789	0.3958	0.045693	35.67	24.8787	0.03988				2
2007	10010508	35	1	0	0	1	212.667	0	0	183.178	0.181973	19.8444	9570	0	1	1	广西壮族自治区	C	4.74329	0	907.466	5.15419	0.501886	0.252068	0.432345	8.72204	0.051478	0.4165	0.040124	52.01	21.6537	0.03724	0.0201376	26.1031	0	2
2007	10010544	26	1	1	0	2	867.144	1	0	563.084	0.941603	91.4847	209501	0	0	0	广东省	C	3.69434	0	19865.7	4.29299			0.09203	9.99479	0.044553	0.5016	0.064563	1302.26	0	0.10756				0
2007	10010555	19	1	0	0	1	327.682	0	0	562.515	0.402844	15.9242	9335	0.0604178	0	0	湖南省	C	6.01593	0	885.182	6.46747			0.54747	9.28698	0.043622	0.4149	0.061676	248.69		0.14517				0
2008	10010569	16	1	1	0		384.455	0	0	266.309	0.952687	0	20398	0	1	1	湖北省	C	5.60417	0	2039.8	5.40832			0.539877	9.46071	0.057617	0.4381	0.080755	225.36	5.71821	0.06449				2
2006	10010580	37	1	0	0	1	495.919	0	0	116.75	0.139722	9.6	78623	0	0	2	河北省	C	6.43137	0	7862.3	6.97709			0.733293	9.98462	0.042532	0.5332	0.039318	160.58	11.7014	0.12558				2
2007	10010580	37	1	0	0	1	720	0	0	118.625	0.137513	9.6	115053	0	0	2	河北省	C	7.07731	0	10909.8	7.62238		0.564699	0.514271	10.0643	0.051843	0.5322	0.041581	183.73	3.66643	0.12508				2
2005	10010604	43	1	0	0	1	192.597	0	0	316.361	0.898323	5.70833	12101	0	1	1	山西省	C	2.85675	0	1210.1	2.82217			0.75276	9.41832	0.042129	0.5562	0.055691	22.7	0.240476	0.14984				2
2006	10010604	43	1	0	1	1	200.118	0	0	295.013	0.893627	6.46053	14394	0	1	1	山西省	C	3.51491	0	1439.4	3.98101		1.12978	0.56873	9.5102	0.038732	0.5633	0.066485	37.63	1.33389	0.1529				2
2009	10010604	49	1	0	0		151.449	1	0	209.084	0.601421	0	18497		1	1	山西省	C	5.46439	0	1849.7	5.26773			0.319792	9.65349	0.065141	0.5428	0.076639	33.69	1.21101	0.14818				2
2007	10010643	25	1	1	1	1	10.9362	0	0	163.328	1.04941	6.51633	5190	0	3	1	甘肃省	C		0	492.137	4.33546			0.36092	8.537	0.073897	0.4734	0.038294	9.49	22.7579	0.17227				4
2005	10010670	26	1	0	0	2	54	0	0	115.213	0.532462	5.03333	8810	0	0	0	甘肃省	C	4.16183	1	881	4.70025			0.318913	8.38199	0.050551	0.4336	0.042608	3.92	0.0227015	0.03636				0
2006	10010670	26	1	0	0	2	59.3333	0	0	115.213	0.532462	5.03846	8800	0	1	0	甘肃省	C	4.83046	0	880	5.36888		81.3397	0.515049	8.46444	0.054552	0.4582	0.033023	8.26	0.363636	0.04849				1
2007	10010670	26	1	0	0	2	59.6667	0	0	115.673	0.529076	5.20134	8800	0	0	0	甘肃省	C	4.42335	0	834.452	4.96173	6.21319	3.45062	0.36092	8.537	0.073897	0.4734	0.038294	9.49	0.383485	0.04849	0.237931	55.7323	0	0
2005	10010688	26	0	1	1	1	123.957	1	0	172.073	0.777413	5.5	50674	0	1	2	河南省	C	4.60781	0	5067.4	5.27684			0.655258	9.59046	0.037459	0.5208	0.042187	101.46	5.63603	0.27511				3
2006	10010688	26	0	1	1	1	91.468	0	0	190.439	0.798512	5.03846	36755	0	1	2	河南省	C	3.91667	0	3675.5	4.58072		0.61416	0.549188	9.69494	0.042648	0.5439	0.041363	147.1	5.74833	0.27121				3
2005	10010697	22	1	0	0	1	452.795	0	0	193.692	0.725973	9.28205	17659	0	1	1	福建省	C	4.89239	0	1765.9	5.28842			0.491404	8.72536	0.043723	0.4882	0.049828	514.04	0.67954	0.01264				2
2006	10010697	22	1	0	0	1	501.068	0	0	235.091	0.788573	10.6591	22047	0	0	1	福建省	C	5.22577	0	2204.7	5.63469		0.884756	0.592025	8.83058	0.046754	0.4936	0.058328	572.77	1.6492	0.04259				1
2007	10010697	22	1	0	0	1	451.565	0	0	197.348	0.74653	17.913	17770	0	0	1	福建省	C	5.45705	0	1685.02	5.87037	1.28746	0.68617	0.49217	8.9325	0.05709	0.4919	0.056712	618.28	2.15783	0.04016	0.0730143	796.01	0	1
2006	10010716	29	1	0	0	1	194.978	1	0	139.115	0.347381	20.1661	66196	0	1	0	浙江省	C	5.78636	0	6619.6	6.40371			0.653102	9.4896	0.056753	0.5414	0.084191	708.64		0.09097				1
2007	10010716	29	1	0	0	1	212.641	1	0	147.937	0.525086	19.4286	74413	0	1	0	浙江省	C	5.58528	0	7056.14	6.20308		2.87192	0.453431	9.58417	0.062144	0.5411	0.085919	788.21		0.08998				1
2009	10010721	22	1	0	0		2963.87	0	0	810.447	0.0154744	0	240844		0	0	辽宁省	C	8.75277	0	24084.4	8.58878			0.441562	9.85807	0.060886	0.5197	0.118154	1054.97		0.5993				0
2005	10010745	24	1	0	1	2	176.105	0	0	183.558	0.531655	6.81053	12311	0	0	0	天津市	C	4.97448	0	1231.1	5.48443			0.378444	8.32244	0.04293	0.5252	0.140843	274.67	0	0.09386				0
2006	10010745	24	1	0	1	2	247.442	0	0	202.93	0.534724	8.40698	20065	0	0	0	天津市	C	4.5637	0	2006.5	5.04274		0.408255	0.7265	8.4174	0.043781	0.5576	0.152216	329.3		0.09422				0
2005	10010765	27	1	0	0	2	221.963	0	0	1256.85	0.392761	58.0441	46467	0	0	0	湖北省	C	5.06313	0	4646.7	5.59161			0.578773	9.19528	0.040014	0.4264	0.050749	180.27	0.535864	1.02923				0
2006	10010765	27	1	0	0	2	201.733	0	0	1003.73	0.684709	30.625	89031	0	0	0	湖北省	C	5.27881	0	8903.1	5.86799		0.311261	0.666071	9.287	0.042955	0.4418	0.077125	195.19	0.124114	1.18408				0
2007	10010765	27	1	0	0	2	190.733	0	0	802.983	0.684709	30	89031	0	0	0	湖北省	C	5.87809	0	8442.28	6.49099	0.599328	3.45062	0.237963	9.38098	0.05176	0.425	0.081572	210.34	0.114069	1.18408	0.0488886	126.063	0	0
2007	10010795	28	1	0	0	1	127.265	1	0	206.769	0.936068	14.9654	31368	0	0	0	浙江省	C	5.22685	0	2974.44	5.82422			0.453431	9.58417	0.062144	0.5411	0.085919	788.21		0.04426				0
2007	10010821	29	1	0	0	2	287.064	0	0	262.843	0.737092	7	68826	0	0	0	山西省	C	6.10851	0	6526.36	6.71395			0.511007	9.59013	0.049619	0.5708	0.071899	102.11	6.43544	0.19261				0
2006	10010841	20	1	0	0	1	533.007	0	0	114.151	0.460946	10.3893	160654	0	1	1	山东省	C	6.52649	0	16065.4	7.13825			0.667674	10.1722	0.039991	0.5822	0.057276	797.24	0.466095	0.12385				2
2007	10010841	20	1	0	0	1	413.386	0	0	89.3111	0.378792	13.9293	174144	0	1	1	山东省	C	7.20851	0	16513	7.87458		6.67195	0.54179	10.2596	0.044057	0.5732	0.057813	837.32	0.281232	0.14086				2
2005	10010856	23	1	1	0	2	95.3568	0	0	124.352	0.970891	11.4883	12455	0	0	0	山西省	C	5.08578	0	1245.5	5.66156			0.75276	9.41832	0.042129	0.5562	0.055691	22.7	5.29908	0.03194				0
2006	10010856	23	1	1	0	2	80.8384	0	0	93.7475	0.927271	12.7121	9889	0	0	0	山西省	C	4.9263	0	988.9	5.49417		0.851409	0.56873	9.5102	0.038732	0.5633	0.066485	37.63	6.67408	0.02971				0
2007	10010860	30	1	0	0	1	34.5029	0	0	13.08	0.0642202	10.32	6038	0	0	0	广东省	C	4.37927	0	572.548	4.93392			0.09203	9.99479	0.044553	0.5016	0.064563	1302.26		0.00712				0
2006	10010876	24	1	0	0	1	375.556	0	0	571.111	0.596265	12.0222	18360	0	1	0	浙江省	C	4.62082	0	1836	5.03196			0.653102	9.4896	0.056753	0.5414	0.084191	708.64		0.06822				1
2007	10010876	24	1	0	0	1	339.583	0	0	526.812	0.569028	13.4583	16593	0	1	0	浙江省	C	4.96771	0	1573.41	5.38573		1.1903	0.453431	9.58417	0.062144	0.5411	0.085919	788.21		0.05935				1
2009	10010876	26	1	0	0		379.167	0	0	581.708	0.549065	0	14480		1	0	浙江省	C	5.4825	0	1448	5.33767			0.496326	9.65291	0.066727	0.518	0.100447	678.98		0.0793				1
2005	10010906	25	1	1	0	1	769.312	0	0	636.394	0.450419	7.99375	97182	0	0	1	上海市	C	6.01749	0	9718.2	6.56315			0.260859	9.02547	0.031676	0.4815	0.178441	565.21	0.257249	0.08965				1
2005	10010914	26	1	1	0	1	373.8	0	0	151.578	0.415188	12.0222	16821	0	1	1	浙江省	C	5.10508	0	1682.1	5.51597			0.339671	9.3953	0.051264	0.5341	0.054219	637.22	7.49064	0.00738				2
2006	10010914	26	1	1	0	1	383.111	0	0	182.356	0.427248	13.9556	17240	0	1	0	浙江省	C	4.95075	0	1724	5.36191		7.94835	0.653102	9.4896	0.056753	0.5414	0.084191	708.64	7.95592	0.02133				1
2008	10010914	26	1	1	0		303.75	0	0	461.575	0.798028	0	35300	0	1	1	浙江省	C	6.90938	0	3530	6.59852			0.62915	9.62291	0.064688	0.5396	0.095304	699.58	16.0623	0.39056				2
2009	10010914	27	1	0	0		548.697	0	0	419.271	0.682059	0	83856		2	3	浙江省	C	8.18144	0	8385.6	7.99069		0.290214	0.496326	9.65291	0.066727	0.518	0.100447	678.98	10.0172	0.48				5
2005	10010916	44	1	1	1	1	52.5784	0	0	297.275	0.195831	11.4706	6733	0	0	1	辽宁省	C	2.86279	0	673.3	3.36055			0.480653	9.59457	0.028523	0.4913	0.083423	296.25	3.61206	0.22864				1
2007	10010916	42	1	1	1	1	80.8911	0	0	404.059	0.247807	21.4851	11835	0	0	2	辽宁省	C	3.22317	0	1122.24	3.71979			0.334312	9.76305	0.037749	0.5243	0.099958	691.72	5.70287	0.27681				2
2008	10010916	42	1	1	1		116.714	0	0	430.723	0.229307	0	15590	0	0	2	辽宁省	C	5.99985	0	1559	5.67165		0.92859	0.21872	9.78701	0.038962	0.5496	0.110048	834.75	4.1052	0.31049				2
2007	10010925	24	1	1	1	2	40.7961	0	0	137.565	0.405314	7.47451	16994	0	3	3	陕西省	C	5.10476	0	1611.44	5.77405			0.428138	8.80079	0.016284	0.5149	0.077269	90.88	12.9673	0.12377				6
2007	10010927	44	1	1	0	2	1107.45	0	0	436.164	0.481075	14.2241	119523	0.0152607	0	0	重庆市	C	6.06766	0	11333.6	6.579			0.685731	8.55964	0.04421	0.4046	0.037697	78.21	0	0.11098				0
2005	10010997	20	1	0	0	2	281.636	0	0	118.927	0.321052	12.3636	14210	0	0	1	湖南省	C	4.962	0	1421	5.39434			0.683725	9.11714	0.027996	0.3937	0.044896	170.99	0.422238	0.0212				1
2006	10010997	20	1	0	0	2	350.696	0	0	155.5	0.199931	7.07143	19639	0	0	1	湖南省	C	4.90371	0	1963.9	5.33798		0.609621	0.232332	9.19818	0.032517	0.4099	0.050694	206.74	0.341158	0.06489				1
2007	10010997	20	1	0	0	2	443	0	0	109.768	0.360176	13.875	24726	0	0	1	湖南省	C	5.4956	0	2344.62	5.92977	0.785721	1.03746	0.54747	9.28698	0.043622	0.4149	0.061676	248.69	0.263156	0.03573	0.0484605	195.401	0	1
2008	10011002	23	1	0	0		207.157	0	0	68.8056	0.24021	0	22971	0	0	0	重庆市	C	6.36623	0	2297.1	6.18571			0.626677	8.77524	0.050822	0.42	0.042441	170.29		0.02803				0
2009	10011022	18	1	0	0		895.692	0	0	469.769	0.344523	0	9292		0	0	陕西省	C	5.61389	0	929.2	5.51872			0.216622	8.99268	0.011995	0.5185	0.090961	103.18	6.45717	0.03939				0
2005	10011031	20	1	0	0	1	223.079	1	0	135.41	0.742163	10.9448	67640	0	1	3	宁夏回族自治区	C	6.02088	0	6764	6.63006			0.355232	7.82788	0.055295	0.4591	0.068193	11.64	15.139	0.12984				4
2006	10011031	20	1	0	0	1	93.4301	1	0	130.885	0.788236	5.73835	34382	0	1	4	宁夏回族自治区	C	5.59917	0	3438.2	6.2041		0.299938	0.305829	7.93792	0.059928	0.4819	0.072692	11	14.7426	0.14222				5
2007	10011031	20	1	0	0	1	276.747	1	0	400.267	0.875316	5.76667	45838	0	1	4	宁夏回族自治区	C	5.7509	0	4346.54	6.28952	0.538739	0.78567	0.407685	8.02191	0.080646	0.4916	0.074262	12.9	19.4361	0.14638	0.040008	6.94974	0	5
2005	10011035	28	1	0	0	2	158.064	1	0	142.173	0.313127	12.4909	16683	0.00509501	0	2	宁夏回族自治区	C	4.90882	0	1668.3	5.4145			0.355232	7.82788	0.055295	0.4591	0.068193	11.64	6.77336	0.07772				2
2006	10011035	28	1	0	0	2	150.889	1	0	135.417	0.258667	12.7222	15337	0.00743301	0	1	宁夏回族自治区	C	4.81797	0	1533.7	5.32164		2.326	0.305829	7.93792	0.059928	0.4819	0.072692	11	9.80244	0.07051				1
2007	10011035	28	1	0	0	2	141.768	1	0	134.323	0.220559	13.9192	15825	0.0028436	0	4	宁夏回族自治区	C	4.65249	0	1500.59	5.14691	3.37002	8.40136	0.407685	8.02191	0.080646	0.4916	0.074262	12.9	26.8694	0.07127	0.250265	43.4732	0	4
2005	10011043	20	1	0	0	2	70.2333	0	0	76.0333	1.15246	5.04167	7372	0	1	1	甘肃省	C	4.32835	0	737.2	4.84312			0.318913	8.38199	0.050551	0.4336	0.042608	3.92	11.0906	0.03652				2
2006	10011043	20	1	0	0	2	66	0	0	74.325	0.704944	59.3	13300	0	1	0	甘肃省	C	4.54648	0	1330	5.11565		0.340964	0.515049	8.46444	0.054552	0.4582	0.033023	8.26	14.4361	0.09918				1
2007	10011043	20	1	0	0	2	39.425	0	0	95.2375	1.24557	5.20134	3100	0	0	1	甘肃省	C	3.45081	0	293.954	3.92237	0.289139	0.148205	0.36092	8.537	0.073897	0.4734	0.038294	9.49	2.44936	0.04024	0.0113975	5.69309	0	1
2005	10011153	53	1	0	1	2	59.2251	0	0	214.059	0.9799	5.4797	16789	0	1	24	广西壮族自治区	C	5.47959	0	1678.9	6.08171			0.56795	8.51331	0.042508	0.3792	0.03999	31.24	314.885	0.19403				25
2006	10011153	53	1	0	1	2	57.2556	0	0	214.852	0.9799	5.03846	16789	0	1	24	广西壮族自治区	C	4.64404	0	1678.9	5.24533			0.098417	8.61517	0.045789	0.3958	0.045693	35.67	357.481	0.568				25
2007	10011153	53	1	0	1	2	75.5	0	0	218.538	0.988226	6.23077	20716	0	0	24	广西壮族自治区	C	5.79588	0	1964.38	6.39338	2.05549	1.16996	0.432345	8.72204	0.051478	0.4165	0.040124	52.01	128.285	0.55062	0.0824744	106.906	0	24
2005	10011159	18	1	0	0	2	111.5	0	0	130.7	0.888379	9.34444	14573	0	0	1	辽宁省	C	4.16038	0	1457.3	4.64474			0.480653	9.59457	0.028523	0.4913	0.083423	296.25	2.67618	0.07243				1
2006	10011159	19	1	0	0	2	194.911	1	0	246.422	0.906033	11.1111	17002	0	0	1	辽宁省	C	5.03272	0	1700.2	5.517		1.27101	0.537409	9.67301	0.030736	0.5083	0.095746	477.16	2.41148	0.07036				1
2006	10011196	31	1	0	0	1	98.1688	1	1	21.6619	0.00317378	26.25	158261	0	1	0	广东省	C	6.71077	0	15826.1	7.50271			0.580806	9.89168	0.040558	0.5052	0.057029	1156.76		0.03354				1
2014	10011202	26		0	0		320.614	1	0	65.5821	0.480875	23.0772	285112		0	0	江西省	C	8.02361	0	28511.2	7.46802			0.374631	8.99409	0.087169	0.5249	0.081491	518.88	0.0001848	0.13626				0
2007	10011212	23	1	0	0	1	194.714	0	0	118.19	1.29363	73.019	22941	0	1	0	广东省	C	5.90273	0	2175.36	6.40305			0.09203	9.99479	0.044553	0.5016	0.064563	1302.26		0.00694				1
2005	10011280	40	1	0	0	1	357.514	0	0	346.711	0.692204	12.046	120515	0	1	4	黑龙江省	C		0	12051.5	7.42745			0.321501	8.99047	0.035558	0.539	0.064194	125.58	3.76351	0.35881				5
2006	10011280	40	1	0	0	1	278.09	0	0	409.349	0.852807	16.392	75884	0	1	4	黑龙江省	C		0	7588.4	6.84778		0.430266	0.226719	9.07423	0.03756	0.5418	0.061101	139.43	3.41574	0.30524				5
2005	10011328	21	1	1	0	2	499.249	0	0	136.561	0.573495	17.0878	106383	0	1	0	广东省	C	5.986	0	10638.3	6.55766			0.222263	9.78523	0.035981	0.5027	0.058107	1020.17	7.78451	0.11595				1
2006	10011328	21	1	1	0	2	1522.45	0	0	346.239	0.35364	32.0878	306817	0	1	0	广东省	C	7.22997	0	30681.7	7.80197		0.201569	0.580806	9.89168	0.040558	0.5052	0.057029	1156.76	2.79968	0.09615				1
2007	10011328	21	1	1	0	2	2043.82	0	0	427.043	0.314543	50.1159	225556	0	1	0	广东省	C	6.92138	0	21388.1	7.46972	0.397955	0.51363	0.09203	9.99479	0.044553	0.5016	0.064563	1302.26	0.457263	0.08197	0.0256931	518.241	0	1
2005	10011400	54	1	0	0	2	35.084	0	0	82.3487	0.603602	7.56303	8350	0	1	3	江苏省	C	3.57314	0	835	4.1609			0.462568	9.7348	0.044853	0.5568	0.068004	1087.79	84.7665	0.06044				4
2007	10011408	21	1	0	0	1	131.55	1	0	106.112	0.816468	10.35	10474	0	0	0	浙江省	C	4.34706	0	993.187	4.81862			0.453431	9.58417	0.062144	0.5411	0.085919	788.21		0.03962				0
2005	10011474	22	1	0	0	1	600.619	1	0	107.686	0.0320598	9.40476	114194	0	1	2	山东省	C	7.13119	0	11419.4	7.70585			0.525529	10.0694	0.037108	0.5787	0.0444	740.19	2.44006	0.19661				3
2006	10011474	22	1	0	0	1	1242.04	1	0	103.803	0.024522	11.0657	246978	0	1	2	山东省	C	7.61161	0	24697.8	8.17992		0.265952	0.667674	10.1722	0.039991	0.5822	0.057276	797.24	1.67262	0.192				3
2007	10011474	22	1	0	0	1	1305.46	1	0	115.527	0.013997	14.5585	245261	0	1	1	山东省	C	7.83255	0	23256.6	8.39531	0.518729	3.05043	0.54179	10.2596	0.044057	0.5732	0.057813	837.32	0.687976	0.18478	0.0299894	434.342	0	2
2009	10011474	23	1	0	0		1483.03	0	0	113.943	0.00095001	0	297150		1	1	山东省	C	8.10643	0	29715	7.89296			0.253623	10.3865	0.057913	0.5576	0.060087	547.17	1.03382	0.14842				2
2006	10011482	25	1	1	0	1	156.21	0	0	327.162	0.527308	23.4132	25058	0.00782185	1	3	福建省	C	4.88929	0	2505.8	5.43967			0.592025	8.83058	0.046754	0.4936	0.058328	572.77	43.2437	0.35137				4
2005	10011511	66	1	1	1	2	113.13	0	0	178.148	0.704837	19.1304	24644	0	1	2	天津市	C	5.59799	0	2464.4	6.18199			0.378444	8.32244	0.04293	0.5252	0.140843	274.67	3.22026	0.2556				3
2007	10011511	66	1	1	1	2	133.568	0	0	219.784	0.676132	26.8794	23164	0	1	2	天津市	C	5.16167	0	2196.5	5.73024			0.706903	8.50603	0.049081	0.5507	0.157403	401.32	3.61301	0.26115				3
2005	10011514	27	1	0	0	1	207.364	0	0	178.879	0.396409	14.4848	6322	0	1	0	广东省	C	3.80958	0	632.2	4.18809			0.222263	9.78523	0.035981	0.5027	0.058107	1020.17	0	0.02107				1
2006	10011514	27	1	0	0	1	182.4	0	0	180.733	0.305607	6.13333	5472	0	1	0	广东省	C	3.7176	0	547.2	4.08641		1.35668	0.580806	9.89168	0.040558	0.5052	0.057029	1156.76	0	0.02355				1
2007	10011514	27	1	0	0	1	237.533	0	0	275.7	0.758312	29.8	6126	0	1	0	广东省	C	4.15152	0	580.892	4.52017	2.61784	3.06947	0.09203	9.99479	0.044553	0.5016	0.064563	1302.26	0	0.02277	0.169015	3409.1	0	1
2014	10011726	25		0	0		86.2652	0	0	142.461	0.748754	16.9945	24465		0	0	山东省	C	3.30881	0	2446.5	2.82459			0.639385	10.5054	0.084387	0.4844	0.098212	932.98	0.002571	0.20448				0
2005	10011755	30	1	1	0	2	61.04	0	0	128.19	0.742414	9.42	6239	0	0	1	河北省	C	4.63825	0	623.9	5.13357			0.729101	9.89066	0.046046	0.5226	0.047313	157.81	8.07822	0.05499				1
2006	10011755	30	1	1	0	2	81.25	0	0	126.39	0.74191	7.44	6427	0	15	43	河北省	C	5.03827	0	642.7	5.53364		6.58743	0.733293	9.98462	0.042532	0.5332	0.039318	160.58	1100.67	0.05172				58
2007	10011755	30	1	1	0	2	87.2556	0	0	142.2	0.745507	5.20134	5504	0	0	1	河北省	C	5.10572	0	521.911	5.58995	1.75168	0.883897	0.514271	10.0643	0.051843	0.5322	0.041581	183.73	21.4596	0.05218	0.0728358	321.836	0	1
2007	10011793	25	1	0	0	1	93.8433	1	0	288.369	0.841904	17.015	42564	0	0	1	广东省	C	5.53766	0	4036.09	6.19734			0.09203	9.99479	0.044553	0.5016	0.064563	1302.26	6.63142	0.14728				1
2005	10011795	37	1	0	0	2	79.5455	0	0	104.261	1.09352	5.11364	7000	0	0	4	四川省	C	3.71716	0	700	4.22529			0.47692	9.33265	0.0458	0.4153	0.034832	73.18	13.7143	0.07614				4
2007	10011795	37	1	0	0	2	113.58	0	0	120.815	0.919477	16.3704	9200	0.0129348	1	4	四川省	C	3.84833	0	872.381	4.32144			0.62629	9.52407	0.056205	0.4394	0.040982	113.54	11.1511	0.08191				5
2009	10011795	23	1	0	0		291.667	0	0	136.825	0.964614	0	35000		0	0	四川省	C	7.32802	0	3500	7.14052			0.459138	9.70027	0.061018	0.4743	0.056221	245.22	3.89571	0.12095				0
2005	10011818	46	1	0	0	1	130.967	1	1	101.375	0.587457	7.59	401450	0	2	1	湖北省	C	7.25388	0	40145	8.10277			0.578773	9.19528	0.040014	0.4264	0.050749	180.27	6.87508	1.23804				3
2006	10011818	46	1	0	0	1	162.903	1	1	114.385	0.54866	7.21097	501030	0.0189609	2	2	湖北省	C	7.60309	0	50103	8.45668		0.886134	0.666071	9.287	0.042955	0.4418	0.077125	195.19	2.87408	1.5287				4
2007	10011818	46	1	0	0	1	203.304	1	1	107.459	0.520872	10.5664	553100	0.0212909	1	2	湖北省	C	7.76607	0	52447.2	8.61773	1.39059	4.01045	0.237963	9.38098	0.05176	0.425	0.081572	210.34	2.06722	1.62763	0.113433	292.496	0	3
2005	10011828	21	1	0	0	1	82.6667	0	0	35.9389	0.283351	8.68333	13748	0	0	0	四川省	C	4.7609	0	1374.8	5.31893			0.47692	9.33265	0.0458	0.4153	0.034832	73.18	28.215	0.03012				0
2006	10011828	21	1	0	0	1	141.905	0	0	57.2143	0.266417	13.9143	29661	0	1	0	四川省	C	5.71369	0	2966.1	6.28841		0.266724	0.747555	9.43656	0.042671	0.4344	0.045098	96.31	15.5356	0.08512				1
2005	10011838	31	1	0	0	2	541.11	0	0	842.159	0.0519765	21.0897	74634	0	1	0	广东省	C	5.075	0	7463.4	5.61013			0.222263	9.78523	0.035981	0.5027	0.058107	1020.17	0	1.11677				1
2006	10011838	31	1	0	0	2	389.884	1	0	1040.8	0.0172857	21.5179	45037	0	1	0	广东省	C	4.91555	0	4503.7	5.42322		0.395344	0.580806	9.89168	0.040558	0.5052	0.057029	1156.76		0.53756				1
2005	10011854	22	1	0	0	1	281.969	0	0	520.693	0.213586	8.3937	25806	0	1	0	辽宁省	C	5.35988	0	2580.6	5.88073			0.480653	9.59457	0.028523	0.4913	0.083423	296.25	7.36263	0.03207				1
2007	10011854	22	1	0	0	1	683.538	0	0	229.038	0.696087	70.2385	76016	0	1	2	辽宁省	C	6.25597	0	7208.14	6.77921			0.334312	9.76305	0.037749	0.5243	0.099958	691.72	4.16612	0.02161				3
2005	10011871	26	1	1	0	2	243.522	0	0	212.303	0.193304	14.1006	200008	0.0105746	0	0	江苏省	C	6.83831	1	20000.8	7.55554			0.462568	9.7348	0.044853	0.5568	0.068004	1087.79	0	0.81633				0
2006	10011871	26	1	1	0	2	308.409	1	0	226.498	0.301079	14	265039	0.011021	0	0	江苏省	C	7.10318	0	26503.9	7.8347		0.699215	0.316998	9.83853	0.044468	0.5635	0.072374	1389.6	0	0.92578				0
2007	10011871	26	1	1	0	2	393.407	1	0	259.433	0.328548	21.1352	350004	0.00216569	0	0	江苏省	C	7.41879	0	33188.8	8.15044	0.769297	0.818603	0.650053	9.93326	0.045145	0.5499	0.081151	1664.67	0	1.0607	0.0624293	1280.62	0	0
2008	10011871	26	1	1	0		417.626	1	0	360.881	0.503211	0	394521	0	0	0	江苏省	C	8.23277	2	39452.1	7.90022	1.42129	1.75431	0.459526	10.0093	0.045762	0.5379	0.070431	1744.61	0	2.19555	0.100104	2479.61	2.84259	0
2005	10011894	24	1	0	0	1	187.156	1	0	146.453	0.554255	11.5417	56532	0.0134437	1	2	新疆维吾尔自治区	C	5.61119	0	5653.2	6.24333			0.331905	8.61368	0.010406	0.4473	0.087488	3.92	14.8164	0.2508				3
2006	10011894	24	1	0	0	1	212.145	1	0	184.903	0.619145	13.8788	64530	0.00787231	1	2	新疆维吾尔自治区	C	5.81662	0	6453	6.43945		1.48	0.406501	8.70736	0.01033	0.4792	0.086946	8.26	10.0418	0.22495				3
2007	10011894	24	1	0	0	1	184.763	0	0	237.192	0.702196	11.907	61298	0.00027733	1	2	新疆维吾尔自治区	C	5.44141	0	5812.52	6.07206	2.69437	1.75561	0.724146	8.79114	0.014359	0.4676	0.089727	9.49	16.4816	0.20203	0.241759	25.5695	0	3
2006	10011942	26	1	1	0	2	523.293	1	0	509.392	0.947636	24.4033	95086	0	1	0	广东省	C	6.2013	0	9508.6	6.76027			0.580806	9.89168	0.040558	0.5052	0.057029	1156.76	0	0.36123				1
2007	10011942	26	1	1	0	2	316.029	1	0	271.468	0.837905	19.8393	71300	0	1	0	广东省	C	6.26707	0	6760.95	6.87241		0.542827	0.09203	9.99479	0.044553	0.5016	0.064563	1302.26		0.31404				1
2005	10011959	26	1	1	0	2	954.09	1	0	114.365	0.39357	10.5604	736510	0	1	0	山东省	C	7.49694	0	73651	8.2343			0.525529	10.0694	0.037108	0.5787	0.0444	740.19	0	0.218				1
2006	10011959	26	1	1	0	2	752.465	1	1	124.198	0.315097	11.3696	723961	0	1	0	山东省	C	7.82188	0	72396.1	8.57695		11.3794	0.667674	10.1722	0.039991	0.5822	0.057276	797.24		0.56136				1
2007	10011959	26	1	1	0	2	1031.54	1	1	193.981	0.398558	19.2	1074271	0	1	1	山东省	C	8.22744	0	101867	8.98358	0.946987	0.542078	0.54179	10.2596	0.044057	0.5732	0.057813	837.32	0.0117801	0.51786	0.0547484	792.931	0	2
2005	10012015	17	1	0	0	2	555.789	0	0	1004.46	0.586792	15.0316	59236	0	1	4	浙江省	C		0	5923.6	5.3986			0.339671	9.3953	0.051264	0.5341	0.054219	637.22	11.385	0.6685				5
2007	10012015	17	1	0	0	2	187.56	0	0	456.234	0.517393	31.0323	39579	0	1	4	浙江省	C		0	3753.04	5.30673			0.453431	9.58417	0.062144	0.5411	0.085919	788.21	21.6571	0.75471				5
2005	10012045	50	1	1	1	2	101.873	0	0	63.6266	0.109818	6.68354	10800	0	0	1	江西省	C	4.86789	0	1080	5.41201			0.571792	8.36311	0.038723	0.4727	0.03853	199.89	15.4074	0.03865				1
2007	10012075	21	1	0	0	1	90.6882	0	0	145.398	0.0245526	9.24731	6316	0.203927	1	0	湖北省	C	4.4516	0	598.909	4.93935			0.237963	9.38098	0.05176	0.425	0.081572	210.34	18.3667	0.05595				1
2005	10012105	22	1	0	0	1	420	0	0	83.375	0.16042	21.375	20136	0	1	1	江苏省	C	4.76439	0	2013.6	5.18196			0.462568	9.7348	0.044853	0.5568	0.068004	1087.79	1.81963	0.02489				2
2005	10012110	64	1	1	0	2	154.011	1	0	194.654	0.856324	14.7692	26437	0	4	1	四川省	C	5.42198	0	2643.7	5.98125			0.47692	9.33265	0.0458	0.4153	0.034832	73.18	16.9459	0.04376				5
2006	10012110	64	1	1	1	2	134.219	0	0	200.434	0.911289	14.4898	17604	0	4	1	四川省	C	5.92298	0	1760.4	6.49009		0.487509	0.747555	9.43656	0.042671	0.4344	0.045098	96.31	15.451	0.05739				5
2007	10012110	64	1	1	1	2	85.466	0	0	208.456	0.95238	17.466	17243	0	4	1	四川省	C	4.71915	0	1635.05	5.28339	0.699277	2.48326	0.62629	9.52407	0.056205	0.4394	0.040982	113.54	16.8509	0.05382	0.0286579	79.396	0	5
2005	10012127	23	1	1	1	1	408.242	0	0	602	0.882323	4.69811	97789	0	1	3	吉林省	C	5.95926	0	9778.9	6.61958			0.514518	8.69242	0.032802	0.4367	0.066765	54.55	3.06783	1.15067				4
2007	10012127	23	1	1	1	1	625.038	0	0	1339.96	0.617623	22.3077	118755	0	1	3	吉林省	C	6.66061	0	11260.8	7.25795			0.224151	8.90193	0.047876	0.4684	0.074902	67.29	7.51277	2.08899				4
2008	10012127	23	1	1	1		1013.86	0	0	1280.58	0.550125	0	219743	0	1	3	吉林省	C		0	21974.3	8.81205		0.469241	0.455536	8.88475	0.050433	0.4769	0.075673	68.99	10.1493	1.05564				4
2005	10012137	29	1	0	0	1	92.5829	1	0	118.483	0.0004	12.0379	17835	0	2	0	广东省	C	4.78358	0	1783.5	5.35879			0.222263	9.78523	0.035981	0.5027	0.058107	1020.17	2.85955	0.096				2
2007	10012137	29	1	0	0	1	394.102	1	0	236.229	0.282511	9.74576	46826	0	1	0	广东省	C	6.10521	0	4440.23	6.61852			0.09203	9.99479	0.044553	0.5016	0.064563	1302.26		0.14577				1
2005	10012240	29	1	0	0	2	512.467	0	0	237.171	0.752396	12.5306	253607	0.00055204	1	1	安徽省	C	6.95774	0	25360.7	7.6231			0.320523	8.78232	0.035091	0.4152	0.038459	56.81	0.681369	0.26875				2
2006	10012240	29	1	0	0	2	442.711	1	0	248.54	0.684824	12.5538	290489	0	1	0	安徽省	C	7.14678	0	29048.9	7.84237		1.44243	0.486634	8.86734	0.036975	0.4332	0.047213	111.09		0.44917				1
2006	10012264	30	1	0	0	1	108.357	0	0	36.8571	1.75472	12.6205	21136	0	1	2	重庆市	C	4.9219	0	2113.6	5.5031			0.464218	8.4602	0.033297	0.3842	0.044945	55.48	16.1147	0.04875				3
2007	10012264	30	1	0	0	1	161.841	0	0	35.2154	2.32552	20.5569	39913	0	1	5	重庆市	C	4.76461	0	3784.71	5.35624		0.32357	0.685731	8.55964	0.04421	0.4046	0.037697	78.21	7.03462	0.04422				6
2006	10012324	23	1	0	0	1	97.769	0	0	220.186	0.754863	14.631	19620	0	1	0	福建省	C	5.52329	0	1962	6.13263			0.592025	8.83058	0.046754	0.4936	0.058328	572.77		0.28572				1
2005	10012349	19	1	0	0	2	648.262	0	0	488.908	0.997011	6.38462	34040	0.129465	0	0	陕西省	C	5.90707	0	3404	6.35696			0.494371	8.59853	0.011126	0.4701	0.061722	51.85	33.8425	0.09411				0
2006	10012349	19	1	0	0	2	549.75	0	0	577.578	0.978683	9.0625	32158	0	0	0	陕西省	C	5.96077	0	3215.8	6.40902		3.43922	0.356442	8.68362	0.009821	0.5145	0.074552	73.73	186.579	0.1284				0
2007	10012349	19	1	0	0	2	681.522	0	0	232.821	0.815213	31.2836	75293	0.0871396	0	1	陕西省	C	6.1279	0	7139.59	6.65448	0.395765	0.24194	0.428138	8.80079	0.016284	0.5149	0.077269	90.88	49.0224	0.07778	0.0305804	35.9671	0	1
2005	10012354	21	1	0	0	2	141.544	1	0	87.1176	0.630655	8.16176	19113	0	1	3	广西壮族自治区	C	4.60636	0	1911.3	5.13441			0.56795	8.51331	0.042508	0.3792	0.03999	31.24	5.72333	0.02566				4
2007	10012354	21	1	0	0	2	212.16	0	0	68.2214	0.580732	5.31298	13622	0	1	2	广西壮族自治区	C	6.22753	0	1291.69	6.75176			0.432345	8.72204	0.051478	0.4165	0.040124	52.01	88.2934	0.02087				3
2006	10012406	33	1	0	0	1	318.701	1	0	160.758	0.878773	25	94601	7.399e-05	0	1	广东省	C	6.34065	0	9460.1	6.98017			0.580806	9.89168	0.040558	0.5052	0.057029	1156.76	4.93494	0.28635				1
2007	10012406	33	1	0	0	1	174.369	1	0	181.808	0.754776	21.9951	80407	0	0	1	广东省	C	5.98843	0	7624.52	6.63353		0.853252	0.09203	9.99479	0.044553	0.5016	0.064563	1302.26	16.459	0.32239				1
2005	10012422	28	1	0	0	1	28.1933	1	0	33.075	1.05503	10	11091	0	1	0	广东省	C	4.48932	0	1109.1	5.1762			0.222263	9.78523	0.035981	0.5027	0.058107	1020.17	0	0.04771				1
2007	10012430	25	1	0	0	1	259.807	1	0	74.7193	0.439305	19.4035	13949	0	0	0	浙江省	C	4.31687	0	1322.7	4.75276			0.453431	9.58417	0.062144	0.5411	0.085919	788.21		0.01721				0
2005	10012441	35	1	1	0	1	189.123	0	0	95.3302	0.652152	26.9623	16525	0.0539788	3	1	湖南省	C	5.30266	0	1652.5	5.80449			0.683725	9.11714	0.027996	0.3937	0.044896	170.99	95.8548	0.05288				4
2006	10012441	35	1	1	0	1	275.966	0	0	87.8448	0.72787	7.63793	31252	0.0319979	2	1	湖南省	C	5.56706	0	3125.2	6.07828		0.317204	0.232332	9.19818	0.032517	0.4099	0.050694	206.74	53.7566	0.06388				3
2005	10012444	51	1	0	0	2	49.2	0	0	37.5348	0.789413	10.1391	10946	0	0	1	四川省	C	5.57735	0	1094.6	6.16146			0.47692	9.33265	0.0458	0.4153	0.034832	73.18	26.9916	0.04389				1
2006	10012444	51	1	0	0	2	52.555	0	0	43	0.861628	11.475	10461	0	0	1	四川省	C	4.74982	0	1046.1	5.31904		4.31567	0.747555	9.43656	0.042671	0.4344	0.045098	96.31	21.4396	0.03729				1
2007	10012444	51	1	0	0	2	56.81	0	0	46.355	0.871427	12.255	11855	0	0	1	四川省	C	4.7609	0	1124.14	5.33008	5.27451	2.54943	0.62629	9.52407	0.056205	0.4394	0.040982	113.54	70.5696	0.03644	0.216161	598.868	0	1
2006	10012512	73	1	0	0	1	519.863	1	0	852.115	0.409726	11.3851	235918	0	1	3	浙江省	C	6.58129	0	23591.8	7.20181			0.653102	9.4896	0.056753	0.5414	0.084191	708.64	1.52629	0.73761				4
2007	10012512	73	1	0	0	1	849.632	1	0	1609.3	0.465132	19.9297	210955	0	1	3	浙江省	C	6.7584	0	20003.6	7.31951		1.11381	0.453431	9.58417	0.062144	0.5411	0.085919	788.21	2.39102	0.74024				4
2005	10012571	30	1	0	0	1	65.1143	1	0	97.2071	2.34374	8.14286	9116	0	1	2	广东省	C	3.88924	0	911.6	4.42039			0.222263	9.78523	0.035981	0.5027	0.058107	1020.17	50.0219	0.04373				3
2006	10012571	30	1	0	0	1	67.1358	1	0	165.556	2.37778	10.4321	5438	0	1	2	广东省	C	3.52741	0	543.8	4.00044		0.386905	0.580806	9.89168	0.040558	0.5052	0.057029	1156.76	83.8544	0.03494				3
2007	10012571	30	1	0	0	1	75.6119	0	0	259.463	0.661815	20.1493	5066	0	1	3	广东省	C	4.52736	0	480.378	4.98043	0.529243	1.48042	0.09203	9.99479	0.044553	0.5016	0.064563	1302.26	49.9606	0.02939	0.0341695	689.212	0	4
2009	10012636	19	1	0	0		907.895	0	0	228.5	0.267074	0	32775		0	0	江西省	C	6.61693	0	3277.5	6.45916			0.60059	8.66785	0.077158	0.512	0.06857	274.85	20.1983	0.06303				0
2008	10012728	17	1	0	0		605	0	0	325	0.523077	0	12500	0	0	0	湖北省	C	5.3798	0	1250	5.16171			0.539877	9.46071	0.057617	0.4381	0.080755	225.36	0	0.032				0
2005	10012771	31	1	0	0	2	191.031	0	0	122.786	0.157165	15.7252	25212	0	0	0	福建省	C	4.81755	0	2521.2	5.34167			0.491404	8.72536	0.043723	0.4882	0.049828	514.04	0	0.04675				0
2006	10012771	31	1	0	0	2	178.12	1	0	122.1	0.246192	17.2133	29454	0	0	1	福建省	C	2.79185	0	2945.4	3.33043		1.26003	0.592025	8.83058	0.046754	0.4936	0.058328	572.77		0.05389				1
2007	10012771	31	1	0	0	2	202.62	0	0	110.634	0.325971	18.5845	30581	0	0	1	福建省	C	4.62161	0	2899.81	5.15436	2.28696	11.7548	0.49217	8.9325	0.05709	0.4919	0.056712	618.28		0.05339	0.129698	1413.98	0	1
2005	10012809	23	1	1	0	2	195	1	0	47.2314	0.947432	10.6971	65090	0	0	5	江苏省	C	6.06499	0	6509	6.69402			0.462568	9.7348	0.044853	0.5568	0.068004	1087.79	6.49316	0.04542				5
2006	10012809	23	1	1	0	2	218.5	1	0	63.8179	0.970955	15.2	57450	0	0	5	江苏省	C	6.04738	0	5745	6.6525		1.56826	0.316998	9.83853	0.044468	0.5635	0.072374	1389.6	6.02402	0.03921				5
2005	10012831	23	1	0	0	2	254.579	0	0	303.035	0.669774	17.4737	16631	0	0	0	甘肃省	C	5.56519	0	1663.1	6.00095			0.318913	8.38199	0.050551	0.4336	0.042608	3.92	0	0.09821				0
2007	10012920	20	1	0	0	2	227.214	0	0	103.985	0.6848	23.3433	82810	0.0423983	0	6	陕西省	C	6.33272	0	7852.38	6.97665			0.428138	8.80079	0.016284	0.5149	0.077269	90.88	20.376	0.11793				6
2005	10012924	29	1	0	0	1	739.818	1	0	1002.09	0.594424	23.9091	22693	0	1	0	福建省	C	5.31597	0	2269.3	5.69457			0.491404	8.72536	0.043723	0.4882	0.049828	514.04	2.11519	0.07906				1
2006	10012924	29	1	0	0	1	669.978	1	0	935.622	0.655131	20.7333	24593	0.00121986	1	0	福建省	C	5.51115	0	2459.3	5.92258		2.4334	0.592025	8.83058	0.046754	0.4936	0.058328	572.77	1.22962	0.19206				1
2007	10012924	29	1	0	0	1	893.489	1	0	1162.82	0.683701	27.1556	29769	0.00010078	1	0	福建省	C	5.80348	0	2822.82	6.21455	1.70908	1.33208	0.49217	8.9325	0.05709	0.4919	0.056712	618.28	0.884223	0.18242	0.0969252	1056.69	0	1
2005	10012962	25	1	1	0	2	364.205	1	0	354.49	0.523113	38.1862	248840	0.00037373	1	1	江苏省	C	6.10295	0	24884	6.7942			0.462568	9.7348	0.044853	0.5568	0.068004	1087.79	0	0.88413				2
2006	10012962	25	1	1	0	2	450.607	1	0	324.544	0.524677	33.7075	379519	0	2	4	江苏省	C	7.44657	0	37951.9	8.17986		0.47015	0.316998	9.83853	0.044468	0.5635	0.072374	1389.6	0.0108295	1.49244				6
2007	10012962	25	1	1	0	2	467.859	1	0	355.775	0.441647	37.7583	438674	0	2	5	江苏省	C	7.2628	0	41596.8	7.99408	0.756449	2.00074	0.650053	9.93326	0.045145	0.5499	0.081151	1664.67	0.0307716	1.6448	0.0613867	1259.24	0	7
2014	10012962	26		0	0		376.146	1	1	343.102	0.0650252	32.5725	395572		2	0	江苏省	C	8.6497	0	39557.2	7.99596			0.239201	10.3044	0.066206	0.474	0.14279	1729.89	7.2e-06	1.8348				2
2006	10012986	27	1	0	0	2	151.887	0	0	94.3065	0.484864	10.2581	85650	0	0	9	山东省	C	6.15439	0	8565	6.84478			0.667674	10.1722	0.039991	0.5822	0.057276	797.24	17.0461	0.488				9
2007	10012986	27	1	0	0	2	114.806	0	0	90.75	0.447383	10.6935	53110	0	0	9	山东省	C	6.0048	0	5036.1	6.69524		0.353331	0.54179	10.2596	0.044057	0.5732	0.057813	837.32	61.5555	0.488				9
2005	10013041	26	1	0	0	2	119.097	1	0	135.493	0.678011	10.8471	79439	0	1	0	云南省	C	5.33742	0	7943.9	6.04075			0.664239	8.70351	0.058471	0.4139	0.033731	14.32	29.1645	0.25881				1
2007	10013041	26	1	0	0	2	66.6278	0	0	132.509	0.659461	10.7366	70984	0	1	4	云南省	C	5.74823	0	6730.99	6.44065			0.488569	8.87812	0.067927	0.4298	0.04025	30	18.014	0.16317				5
2006	10013062	18	1	0	0	2	896.926	0	0	62.4568	1.28128	9.80247	73664	0	1	1	四川省	C		0	7366.4	7.15721			0.747555	9.43656	0.042671	0.4344	0.045098	96.31	1.08601	0.00681				2
2007	10013062	18	1	0	0	2	1502.23	0	0	43.9694	1.32513	10.4694	116348	0	0	1	四川省	C		0	11032.6	7.64932		0.460072	0.62629	9.52407	0.056205	0.4394	0.040982	113.54	11.9646	0.00573				1
2005	10013164	23	1	0	0	2	289.12	0	0	185.069	0.726004	7.56944	56505	0	0	0	陕西省	C	6.39312	0	5650.5	6.97072			0.494371	8.59853	0.011126	0.4701	0.061722	51.85	0	0.09023				0
2006	10013164	23	1	0	0	2	263.394	0	0	128.716	0.728368	9.90826	97687	0	0	0	陕西省	C	6.72995	0	9768.7	7.35198		0.36609	0.356442	8.68362	0.009821	0.5145	0.074552	73.73		0.14642				0
2007	10013164	23	1	0	0	2	259.761	0	0	138.896	0.785877	12.3944	82390	0	0	0	陕西省	C	6.42234	0	7812.55	7.05315	0.717889	0.823938	0.428138	8.80079	0.016284	0.5149	0.077269	90.88		0.22157	0.0554706	65.2417	0	0
2005	10013196	23	1	1	0	1	275.633	0	0	396.578	0.446795	8.22222	25196	0	1	1	浙江省	C	5.00541	0	2519.6	5.48961			0.339671	9.3953	0.051264	0.5341	0.054219	637.22	13.7165	0.0344				2
2006	10013196	23	1	1	0	1	312.58	0	0	421.975	0.368929	11.1111	25278	0	1	1	浙江省	C	5.12048	0	2527.8	5.59353		60.1853	0.653102	9.4896	0.056753	0.5414	0.084191	708.64	12.6592	0.0297				2
2007	10013196	23	1	1	0	1	367.815	0	0	426.049	0.309823	12.1481	30245	0	1	0	浙江省	C	5.25657	0	2867.95	5.72964	2.53451	1.4542	0.453431	9.58417	0.062144	0.5411	0.085919	788.21		0.02596	0.217763	1997.73	0	1
2005	10013221	27	1	0	1	2	430.872	1	0	518.533	0.823209	14.4667	93001	0.00204299	1	2	江苏省	C	2.86424	0	9300.1	3.42258			0.462568	9.7348	0.044853	0.5568	0.068004	1087.79	7.0967	0.53758				3
2006	10013221	27	1	0	1	2	595.127	0	0	775.281	0.617354	29.0088	143004	0.00479707	2	3	江苏省	C	6.9017	0	14300.4	7.48546		0.461487	0.316998	9.83853	0.044468	0.5635	0.072374	1389.6	4.28659	1.1095				5
2007	10013221	27	1	0	1	2	870.113	0	0	877.937	0.665222	34.036	190898	0.00722899	1	3	江苏省	C	6.20158	0	18101.7	6.78236	0.601341	0.781422	0.650053	9.93326	0.045145	0.5499	0.081151	1664.67	6.96785	1.10812	0.0487995	1001.03	0	4
2006	10013256	21	1	0	0	1	176.18	1	0	86.1226	0.875122	8.22222	39730	0	1	1	广西壮族自治区	C	5.93743	0	3973	6.53475			0.098417	8.61517	0.045789	0.3958	0.045693	35.67	12.0816	0.00576				2
2005	10013263	29	1	1	0	1	263.488	0	0	186.875	0.981405	6.5	17162	0	1	1	内蒙古自治区	C	5.61504	0	1716.2	6.08685			0.642749	9.17395	0.030617	0.4541	0.079285	97.84	4.64981	0.03045				2
2006	10013263	29	1	1	0	1	351.113	0	0	233.775	0.811197	6.5	20752	0	1	1	内蒙古自治区	C	5.95993	0	2075.2	6.43169		1.03262	0.488526	9.32037	0.03478	0.4707	0.065067	138.76	5.85968	0.02783				2
2007	10013263	29	1	1	0	1	380.975	0	0	283.038	0.714525	8.225	25925	0	1	1	内蒙古自治区	C	5.93418	0	2458.31	6.40585	1.07196	1.08481	0.502059	9.45119	0.04053	0.4911	0.07457	163.4	2.72057	0.02884	0.0799356	175.158	0	2
2007	10013265	18	1	0	0	2	369.847	0	0	317.518	0.787432	10.7882	31022	0.0530914	1	1	广西壮族自治区	C	5.96029	0	2941.63	6.43827			0.432345	8.72204	0.051478	0.4165	0.040124	52.01	6.52699	0.02322				2
2008	10013265	18	1	0	0		729.667	0	0	408.367	0.731042	0	40381	0	1	1	广西壮族自治区	C	7.23407	0	4038.1	6.86287		0.962877	0.526444	8.7791	0.060726	0.4327	0.032942	67.45	9.50942	0.02355				2
2009	10013265	19	1	0	0		637.171	0	0	235.029	0.379346	0	42145		1	1	广西壮族自治区	C	4.34066	0	4214.5	4.16328	1.53446	5.53271	0.671401	8.86432	0.071617	0.4358	0.040996	70.72	10.0225	0.02875	0.0629073	108.517	0	2
2005	10013277	81	1	1	1	1	230.17	1	0	609.432	0.328025	23.2955	198690	0	1	1	江苏省	C	6.52447	0	19869	7.25265			0.462568	9.7348	0.044853	0.5568	0.068004	1087.79	0.60763	0.7365				2
2006	10013278	52	1	1	1	1	1430.66	1	1	1109.21	0.448921	57.6566	3316487	0.00024122	0	1	云南省	C		0	331649	9.20182			0.546321	8.80095	0.063923	0.4294	0.031039	24.1	0.0963761	11.6682				1
2005	10013295	30	1	1	0	1	55.0319	1	0	35.8747	0.193409	12.5444	30123	0	1	0	福建省	C	4.59009	0	3012.3	5.24331			0.491404	8.72536	0.043723	0.4882	0.049828	514.04	0	0.04195				1
2007	10013295	30	1	1	0	1	74.0418	1	0	46.2093	0.34096	14.2489	36681	0	1	0	福建省	C	5.04936	0	3478.24	5.70627			0.49217	8.9325	0.05709	0.4919	0.056712	618.28		0.05248				1
2006	10013362	24	1	1	1	2	160.129	0	0	397.518	0.649321	22.5203	63091	0	0	0	广东省	C		0	6309.1	6.35845			0.580806	9.89168	0.040558	0.5052	0.057029	1156.76	0	0.16497				0
2007	10013375	28	1	0	0	2	350.331	0	0	461.127	0.740549	42.0109	98939	0	1	0	广东省	C	6.53743	0	9381.8	7.14109			0.09203	9.99479	0.044553	0.5016	0.064563	1302.26		0.42653				1
2007	10013413	27	1	1	0	1	100.875	0	0	329.233	0.413106	12.0833	10852	0	1	0	福建省	C	4.67077	0	1029.03	5.18562			0.49217	8.9325	0.05709	0.4919	0.056712	618.28	0.164232	0.06985				1
2005	10013421	21	1	0	0	2	502.844	0	0	543.748	0.73699	11.5022	228197	0.00043822	2	1	浙江省	C	5.73193	0	22819.7	6.38753			0.339671	9.3953	0.051264	0.5341	0.054219	637.22	4.54344	0.52918				3
2006	10013421	21	1	0	0	2	612.027	0	0	519.968	0.689275	13.4406	247238	0	1	1	浙江省	C	6.82998	0	24723.8	7.47468		2.44138	0.653102	9.4896	0.056753	0.5414	0.084191	708.64	4.19353	0.5626				2
2005	10013440	27	1	0	0	2	287.886	1	0	451.255	0.642094	25.8428	101097	0	1	1	北京市	C	6.22997	0	10109.7	6.8651			0.357194	8.61648	0.062007	0.2908	0.244879	290.97	0.505653	0.32104				2
2006	10013454	26	1	0	0	2	259.312	0	0	62.2708	0.369354	10.7708	8419	0	0	1	四川省	C	5.39768	0	841.9	5.81536			0.747555	9.43656	0.042671	0.4344	0.045098	96.31		0.0163				1
2007	10013454	26	1	0	0	2	211.49	0	0	51.2653	0.412818	11.8367	9935	0	0	1	四川省	C	5.34369	0	942.077	5.76351		1.63256	0.62629	9.52407	0.056205	0.4394	0.040982	113.54		0.01474				1
2005	10013474	20	1	0	0	2	301.667	0	0	54.95	0.454959	10	16100	0	0	2	山西省	C		0	1610	5.86488			0.75276	9.41832	0.042129	0.5562	0.055691	22.7	10.6037	0.005				2
2006	10013474	20	1	0	0	2	101.389	0	0	19.0556	0.454811	10.3333	16920	0	0	2	山西省	C		0	1692	5.75659		3.93729	0.56873	9.5102	0.038732	0.5633	0.066485	37.63	3.06383	0.00477				2
2007	10013474	20	1	0	0	2	174	0	0	24.5	0.166531	14.2	15280	0	0	1	山西省	C		0	1448.91	5.46549	2.44537	1.1845	0.511007	9.59013	0.049619	0.5708	0.071899	102.11	3.57786	0.0088	0.175821	249.697	0	1
2008	10013499	16	1	0	0		366.74	0	0	775.22	1.01522	0	23802	0	0	2	山西省	C	6.36064	0	2380.2	6.06906			0.534113	9.65982	0.054369	0.5831	0.071994	71.04	1.76456	0.04199				2
2009	10013499	17	1	0	0		704.967	0	0	1313.6	1.02421	0	44231		0	2	山西省	C	5.51628	0	4423.1	5.3766		0.393838	0.319792	9.65349	0.065141	0.5428	0.076639	33.69	0.859126	0.04397				2
2006	10013500	19	1	1	0	1	135.451	0	0	134.392	0.457397	11.4314	13655	0	0	1	河北省	C	3.31567	0	1365.5	3.81318			0.733293	9.98462	0.042532	0.5332	0.039318	160.58	5.27279	0.09402				1
2005	10013513	40	1	0	0	1	638.311	1	0	961.947	0.260772	66.2567	229444	0	0	0	天津市	C	7.24087	0	22944.4	7.82296			0.378444	8.32244	0.04293	0.5252	0.140843	274.67	0	0.04889				0
2006	10013513	38	1	0	0	1	592.009	1	0	1098.61	0.229723	71.6154	195829	0	0	0	天津市	C	7.62866	0	19582.9	8.21249		1.237	0.7265	8.4174	0.043781	0.5576	0.152216	329.3		0.08584				0
2007	10013513	38	1	0	0	1	877.639	1	0	1060.77	0.0672207	73.2315	192037	0	0	0	天津市	C	7.80895	0	18209.7	8.38666	1.58717	2.52305	0.706903	8.50603	0.049081	0.5507	0.157403	401.32		0.10411	0.249824	636.962	0	0
2005	10013560	67	1	1	1	2	135.89	0	0	369.474	1.03125	12.1241	105659	0	0	2	黑龙江省	C	4.82338	0	10565.9	5.52693			0.321501	8.99047	0.035558	0.539	0.064194	125.58	1.56996	0.95888				2
2006	10013560	67	1	1	1	2	294.2	0	0	527.004	1.01532	14.9263	134617	0	0	2	黑龙江省	C	5.98808	0	13461.7	6.64996		0.81129	0.226719	9.07423	0.03756	0.5418	0.061101	139.43	6.53707	0.8791				2
2007	10013560	67	1	1	1	2	442.255	0	0	706.371	0.971142	23.6878	201507	0	0	2	黑龙江省	C	6.83148	0	19107.7	7.48944	0.632077	0.528829	0.452064	9.14575	0.048465	0.5202	0.063999	164.94	4.5636	0.84478	0.0404522	104.255	0	2
2005	10013588	36	1	0	1	1	115.75	0	0	1170.75	0.710798	8.66667	300	0	0	0	陕西省	C	3.16387	0	30	3.2283			0.494371	8.59853	0.011126	0.4701	0.061722	51.85	0	0.05754				0
2005	10013591	69	1	0	0	2	346.667	0	0	338.209	0.766551	10	252264	0	1	37	山西省	C	7.36756	0	25226.4	8.0787			0.75276	9.41832	0.042129	0.5562	0.055691	22.7	72.4677	0.92935				38
2006	10013591	69	1	0	0	2	489	0	0	295.481	0.739167	10.7157	275643	0	0	3	山西省	C	7.94285	0	27564.3	8.64618		2.20783	0.56873	9.5102	0.038732	0.5633	0.066485	37.63	63.6686	0.96787				3
2007	10013591	69	1	0	0	2	474.901	0	0	317.764	0.505303	13.1857	312917	0	1	5	山西省	C	7.92789	0	29672	8.6312	2.36043	2.48943	0.511007	9.59013	0.049619	0.5708	0.071899	102.11	60.4306	0.96733	0.169714	241.024	0	6
2006	10013595	23	1	1	0	2	1455.93	0	0	1189.02	0.811769	16.0577	353971	0	0	1	浙江省	C	7.38639	0	35397.1	7.98382			0.653102	9.4896	0.056753	0.5414	0.084191	708.64	0.0587619	0.91453				1
2005	10013660	22	1	1	0	1	809.741	0	0	354.457	0.663613	9.38057	45955	0	0	0	陕西省	C	6.10804	0	4595.5	6.70003			0.494371	8.59853	0.011126	0.4701	0.061722	51.85	0.0696333	0.27174				0
2006	10013660	22	1	1	0	1	1782.7	0	0	351.323	0.764869	28.2969	37615	0	0	0	陕西省	C	8.57184	0	3761.5	9.1552		0.979757	0.356442	8.68362	0.009821	0.5145	0.074552	73.73		0.2369				0
2007	10013660	22	1	1	0	1	2548.02	0	0	616.824	0.298349	19.1333	64562	0	0	0	陕西省	C	8.72862	0	6122.03	9.3032	0.76993	0.383839	0.428138	8.80079	0.016284	0.5149	0.077269	90.88		0.23386	0.0594918	69.9712	0	0
2005	10013670	23	1	0	0	2	507.062	0	0	331.081	0.610802	18.8313	80600	0	1	0	山东省	C	6.10082	0	8060	6.64667			0.525529	10.0694	0.037108	0.5787	0.0444	740.19	7.00992	0.1693				1
2007	10013670	23	1	0	0	2	1389.07	0	0	471.549	0.418393	18.0061	227808	0	2	2	山东省	C	6.83768	0	21601.7	7.38588			0.54179	10.2596	0.044057	0.5732	0.057813	837.32	0.833269	0.1621				4
2006	10013718	38	1	0	0	2	58.9664	0	0	65.2269	0.85764	10.2269	6760	0	0	2	贵州省	C	4.69413	0	676	5.20781			0.65114	8.86012	0.04919	0.4193	0.027182	14.68	1.63314	0.03399				2
2007	10013718	38	1	0	0	2	72.4196	0	0	38.4375	1.45273	10.5714	7224	0	0	0	贵州省	C	4.25124	0	685.009	4.7586		13.8497	0.47155	8.94793	0.061339	0.3981	0.032154	11.66	45.3469	0.02936				0
2009	10013718	39	1	0	0		152.656	0	0	270.928	1.06647	0	16485		0	5	贵州省	C	5.66535	0	1648.5	5.48923			0.419057	8.93142	0.074942	0.3774	0.033107	9.13	4.56172	0.20896				5
2005	10013783	23	1	0	0	2	356.6	0	0	172.2	0.0632501	7.58333	42940	0	2	1	四川省	C	4.59825	0	4294	5.11302			0.47692	9.33265	0.0458	0.4153	0.034832	73.18	6.70703	0.10213				3
2006	10013783	23	1	0	0	2	504.409	0	0	210.522	0.140562	10.3478	57300	0	2	1	四川省	C	4.74976	0	5730	5.25996		0.682528	0.747555	9.43656	0.042671	0.4344	0.045098	96.31	6.31065	0.09805				3
2007	10013783	23	1	0	0	2	589.629	0	0	233.533	0.172505	11.4286	61523	0	2	3	四川省	C	4.94774	0	5833.86	5.44829	1.17291	10.2072	0.62629	9.52407	0.056205	0.4394	0.040982	113.54	11.5469	0.09193	0.0480683	133.172	0	5
2005	10013805	31	1	0	0	1	126.034	0	0	106.46	0.302634	10.6322	20127	0	1	1	江苏省	C	5.37563	0	2012.7	5.93			0.462568	9.7348	0.044853	0.5568	0.068004	1087.79	29.8107	0.03243				2
2006	10013805	31	1	0	0	1	145.071	1	0	129.093	0.285232	14.3	16605	0	1	2	江苏省	C	5.2103	0	1660.5	5.74146		1.01974	0.316998	9.83853	0.044468	0.5635	0.072374	1389.6	36.1337	0.02707				3
2007	10013805	31	1	0	0	1	198.675	1	0	200.687	0.255088	19.2048	15797	0	1	0	江苏省	C	4.92391	0	1497.93	5.3995	1.25093	1.78111	0.650053	9.93326	0.045145	0.5499	0.081151	1664.67	25.6353	0.02366	0.101514	2082.39	0	1
2007	10013827	20	1	0	0	2	680.091	0	0	260.213	0.477465	13.4383	314430	0	0	0	湖北省	C		4	29815.5	7.72616			0.237963	9.38098	0.05176	0.425	0.081572	210.34		0.4017				0
2005	10013887	28	1	1	0	2	2029.52	0	0	375.476	0.539202	11.262	536425	0.0887915	8	4	云南省	C	7.31355	0	53642.5	7.91548			0.664239	8.70351	0.058471	0.4139	0.033731	14.32	0.775262	0.16669				12
2006	10013887	28	1	1	0	2	3222.86	0	0	450.094	0.496262	12.7765	810455	0.11213	8	3	云南省	C	7.37066	0	81045.5	7.96598		0.480579	0.546321	8.80095	0.063923	0.4294	0.031039	24.1	0.35432	0.15912				11
2007	10013887	28	1	1	0	2	3246.27	0	0	511.623	0.514553	13.791	819266	0.0988018	8	3	云南省	C	7.01178	0	77686.1	7.61235	0.904501	4.3316	0.488569	8.87812	0.067927	0.4298	0.04025	30	0.369641	0.15912	0.036406	27.135	0	11
2006	10013919	23	1	1	0	2	900.668	0	0	220.665	0.540118	34.1442	287628	0	1	1	湖南省	C	7.67009	0	28762.8	8.28945			0.232332	9.19818	0.032517	0.4099	0.050694	206.74	24.8672	0.10857				2
2007	10013919	23	1	1	0	2	1151.79	0	0	248.242	0.376562	91.4847	375621	0	1	1	湖南省	C	7.94287	0	35617.9	8.56462		0.860971	0.54747	9.28698	0.043622	0.4149	0.061676	248.69	18.6644	0.14178				2
2007	10013955	26	1	0	0	1	245.725	0	0	32.9126	0.434976	23.5964	95587	0	1	0	福建省	C	6.72861	0	9063.94	7.36887			0.49217	8.9325	0.05709	0.4919	0.056712	618.28		0.01895				1
2009	10013955	24	1	0	0		452.833	0	0	66	0.417298	0	97812		1	0	福建省	C	5.68079	0	9781.2	5.43422			0.533869	9.0956	0.066149	0.4908	0.097956	391.93		0.02219				1
2007	10013956	23	1	0	0	2	171.188	0	0	128.125	0.468293	13.7	13426	0	0	0	广东省	C	5.15657	0	1273.11	5.62822			0.09203	9.99479	0.044553	0.5016	0.064563	1302.26	36.8547	0.072				0
2005	10013957	28	1	1	0	1	466.773	0	0	214.591	0.0957424	9.90909	9822	0	1	1	福建省	C	5.24258	0	982.2	5.57907			0.491404	8.72536	0.043723	0.4882	0.049828	514.04	13.5695	0.00871				2
2006	10013957	28	1	1	0	1	595.64	0	0	201.24	0.0952097	21.6	14340	0	1	1	福建省	C	5.4463	0	1434	5.79631		0.522903	0.592025	8.83058	0.046754	0.4936	0.058328	572.77	9.29428	0.02508				2
2007	10013961	20	1	0	0	1	95.2258	1	0	21.0215	0.376215	20.672	17120	0	0	0	广东省	C	4.96597	0	1623.39	5.5272			0.09203	9.99479	0.044553	0.5016	0.064563	1302.26	0	0.02199				0
2008	10013961	20	1	0	0		151.409	1	0	33.4677	0.163855	0	27655	0	0	0	广东省	C	7.07772	0	2765.5	6.81204		0.581265	0.542097	10.0637	0.053234	0.5001	0.070354	1331.17		0.02529				0
2006	10013964	19	1	0	0	1	61.702	1	0	55.908	0.29942	15	20362	0	0	3	福建省	C	5.6389	0	2036.2	6.30573			0.592025	8.83058	0.046754	0.4936	0.058328	572.77	0	0.0013				3
2007	10013964	19	1	0	0	1	78.6657	1	0	56.6086	0.447989	14.4886	18741	0	0	1	福建省	C	5.19194	0	1777.1	5.82056		1.3492	0.49217	8.9325	0.05709	0.4919	0.056712	618.28		0.00083				1
2005	10013976	28	1	0	0	1	105.844	0	0	80.1556	0.852324	10.037	14417	0	0	0	重庆市	C	4.03792	0	1441.7	4.56519			0.501591	8.38019	0.031139	0.3631	0.046305	42.56	0	0.024				0
2007	10013976	28	1	0	0	1	142.667	0	0	115.88	0.850863	12.7179	16375	0	1	0	重庆市	C	4.0751	0	1552.74	4.58712			0.685731	8.55964	0.04421	0.4046	0.037697	78.21		0.02678				1
2005	10013980	20	1	0	0	1	261.603	1	0	136.413	0.80882	9.38095	17267	0	1	1	浙江省	C	4.79602	0	1726.7	5.24219			0.339671	9.3953	0.051264	0.5341	0.054219	637.22	0	0.00606				2
2006	10013980	20	1	0	0	1	308.433	1	0	156.2	0.935659	9.65	17630	0	1	1	浙江省	C	4.67964	0	1763	5.12066		9.39972	0.653102	9.4896	0.056753	0.5414	0.084191	708.64	3.47306	0.00528				2
2007	10013980	20	1	0	0	1	232.717	0	0	171.167	0.948296	11.0333	14117	0	1	1	浙江省	C	3.5619	0	1338.63	4.00291	1.30657	0.670028	0.453431	9.58417	0.062144	0.5411	0.085919	788.21	4.55839	0.00473	0.11226	1029.86	0	2
2006	10013998	18	1	0	0	2	114.738	0	0	109.138	0.222512	11.4154	14983	0.0676767	0	5	湖南省	C	4.47788	0	1498.3	5.0012			0.232332	9.19818	0.032517	0.4099	0.050694	206.74	58.7332	0.08162				5
2007	10013998	18	1	0	0	2	145.269	0	0	116.969	0.145272	14.4308	17705	0.00677775	0	6	湖南省	C	5.21773	0	1678.86	5.74103		1.61312	0.54747	9.28698	0.043622	0.4149	0.061676	248.69	16.3015	0.07712				6
2005	10014008	51	1	1	0	1	114.502	0	0	127.867	0.456438	8.79113	81787	0	1	2	山东省	C	6.47291	0	8178.7	7.17625			0.525529	10.0694	0.037108	0.5787	0.0444	740.19	7.04268	0.22799				3
2006	10014008	51	1	1	0	1	98.9592	0	0	132.44	0.549587	9.32633	83404	0	1	1	山东省	C	6.42347	0	8340.4	7.14231		9.98872	0.667674	10.1722	0.039991	0.5822	0.057276	797.24	2.89866	0.27436				2
2007	10014008	51	1	1	0	1	119.181	0	0	161.46	0.630486	10.8492	115178	0.0217055	1	1	山东省	C	6.52223	0	10921.6	7.23566	1.13492	0.684101	0.54179	10.2596	0.044057	0.5732	0.057813	837.32	1.78288	0.30683	0.0656136	950.294	0	2
2007	10014015	25	1	0	0	2	703.987	0	0	117.8	0.162988	18.8133	105598	0	1	4	福建省	C	6.29767	0	10013.2	6.8362			0.49217	8.9325	0.05709	0.4919	0.056712	618.28	5.14719	0.111				5
2005	10014041	21	1	0	0	1	157.428	0	0	70.0428	0.857841	6.51872	23759	0	1	1	浙江省	C	4.93655	0	2375.9	5.49856			0.339671	9.3953	0.051264	0.5341	0.054219	637.22	2.10447	0.05039				2
2006	10014041	21	1	0	0	1	169.233	0	0	82.4833	0.6928	12.6944	30369	0.00032928	1	1	浙江省	C	4.98782	0	3036.9	5.5458		0.800672	0.653102	9.4896	0.056753	0.5414	0.084191	708.64	0	0.04197				2
2007	10014041	21	1	0	0	1	148.927	0	0	70.0949	0.523899	8.34307	23991	0	1	1	浙江省	C	4.60326	0	2274.92	5.13209	1.18241	0.63907	0.453431	9.58417	0.062144	0.5411	0.085919	788.21		0.0362	0.101592	931.988	0	2
2005	10014043	18	1	1	1	1	173.685	0	1	187.69	0.268095	10.3452	289084	0.00158086	1	6	内蒙古自治区	C	7.37917	0	28908.4	8.18019			0.642749	9.17395	0.030617	0.4541	0.079285	97.84	9.8653	1.4872				7
2006	10014043	18	1	1	0	1	214.349	0	1	165.466	0.174402	10.5707	437170	0	1	6	内蒙古自治区	C	7.86976	0	43717	8.68474		0.479522	0.488526	9.32037	0.03478	0.4707	0.065067	138.76	37.2486	1.7627				7
2007	10014043	18	1	1	0	1	256.736	0	1	220.434	0.259205	11.3995	485050	0.00901557	1	6	内蒙古自治区	C	7.98775	0	45994.4	8.80194	0.813894	3.61124	0.502059	9.45119	0.04053	0.4911	0.07457	163.4	33.0658	1.97932	0.0606919	132.99	0	7
2005	10014049	21	1	0	0	2	19.5963	0	0	144.289	0.885441	4.69811	3713	0.0810665	0	8	河北省	C	3.67442	0	371.3	4.27564			0.729101	9.89066	0.046046	0.5226	0.047313	157.81	306.668	0.28827				8
2006	10014049	21	1	0	0	2	37.4154	0	0	285.185	0.927415	5.6	5027	0.0517207	0	8	河北省	C	3.83655	0	502.7	4.35988		0.650354	0.733293	9.98462	0.042532	0.5332	0.039318	160.58	123.067	0.28862				8
2007	10014049	47	1	0	0	2	45.9077	0	0	260.946	0.925331	5.23077	6419	0	0	8	河北省	C	2.95847	0	608.676	3.48159	0.793679	0.961395	0.514271	10.0643	0.051843	0.5322	0.041581	183.73	38.5854	0.28372	0.0330016	145.823	0	8
2014	10014061	18		0	0		1101.69	1	1	506.855	0.366937	105.427	4861677		1	0	广东省	C	10.5231	21	486168	9.8013			0.308429	10.2953	0.084954	0.4634	0.093784	1649.91	8.47e-07	7.00571				1
2007	10014116	34	1	0	0	1	131.36	0	0	89.9878	0.763247	13.25	23802	0	1	0	浙江省	C	4.59584	0	2257	5.14392			0.453431	9.58417	0.062144	0.5411	0.085919	788.21		0.04146				1
2005	10014135	19	1	0	0	1	88.3095	0	0	99.2976	0.162091	10.8095	7367	0	3	0	广东省	C	4.0955	0	736.7	4.57255			0.222263	9.78523	0.035981	0.5027	0.058107	1020.17	55.5993	0.06631				3
2005	10014151	19	1	0	0	2	156.256	0	0	115.649	0.828662	13.5877	27309	0	0	1	新疆维吾尔自治区	C	5.01012	0	2730.9	5.58508			0.331905	8.61368	0.010406	0.4473	0.087488	3.92	126.552	0.04914				1
2006	10014151	19	1	0	0	2	133.618	0	0	168.12	0.948495	13.5622	25281	0	0	1	新疆维吾尔自治区	C	5.18918	0	2528.1	5.76704		2.53554	0.406501	8.70736	0.01033	0.4792	0.086946	8.26	136.703	0.04389				1
2007	10014151	19	1	0	0	2	123.079	0	0	223.858	0.996612	15.8167	28351	0	0	1	新疆维吾尔自治区	C	5.41802	0	2688.36	6.00663	4.7305	2.98406	0.724146	8.79114	0.014359	0.4676	0.089727	9.49	133.316	0.03826	0.424456	44.8925	0	1
2009	10014153	20	1	1	0		122.835	1	0	109.524	0.956522	0	69933		0	0	福建省	C	6.96966	0	6993.3	6.69958			0.533869	9.0956	0.066149	0.4908	0.097956	391.93	0.094376	0.29				0
2006	10014177	49	1	0	1	2	247.445	0	0	195.546	0.566263	23.5841	199378	0	1	1	湖北省	C	6.29595	0	19937.8	7.02713			0.666071	9.287	0.042955	0.4418	0.077125	195.19	11.4589	0.69586				2
2007	10014177	49	1	0	1	2	334.318	0	0	268.885	0.643892	41.3158	253670	0	1	1	湖北省	C	6.89996	0	24054	7.61756		0.979762	0.237963	9.38098	0.05176	0.425	0.081572	210.34	8.69585	0.7606				2
2005	10014226	19	1	0	0	2	675.725	0	0	486.232	0.478829	40.9498	382383	0	3	3	四川省	C	7.96447	0	38238.3	8.66758			0.47692	9.33265	0.0458	0.4153	0.034832	73.18	0.209214	0.30238				6
2006	10014226	19	1	0	0	2	498.535	0	0	571.7	0.518432	13.5309	305809	0	3	10	四川省	C	4.94851	0	30580.9	5.64611		0.878744	0.747555	9.43656	0.042671	0.4344	0.045098	96.31	58.5333	0.27553				13
2007	10014226	19	1	0	0	2	522.096	0	0	765.252	0.480882	21.5499	252006	0	3	15	四川省	C	6.23274	0	23896.2	6.91055	0.822376	0.747103	0.62629	9.52407	0.056205	0.4394	0.040982	113.54	45.6997	0.25274	0.0337027	93.3726	0	18
2005	10014254	49	1	1	1	1	84.2982	0	0	316.061	0.13444	22.7807	9970	0.1333	0	1	广东省	C	4.92911	0	997	5.43836			0.222263	9.78523	0.035981	0.5027	0.058107	1020.17	0	0.26907				1
2006	10014254	49	1	1	1	1	79.6262	0	0	353.065	0.158717	23.5701	8631	0.156413	1	1	广东省	C	4.74345	0	863.1	5.24622		1.35828	0.580806	9.89168	0.040558	0.5052	0.057029	1156.76	0.0115861	0.25632				2
2007	10014254	49	1	1	1	1	85.1845	0	0	345.874	0.0812912	27.2233	8863	0.147693	0	1	广东省	C	4.78729	0	840.425	5.2859	2.03156	6.88739	0.09203	9.99479	0.044553	0.5016	0.064563	1302.26	0	0.25893	0.131164	2645.62	0	1
2007	10014279	25	1	0	0	2	66.6917	0	0	105.025	1.21217	7.14167	6191	0.0773704	0	1	山西省	C	3.96953	0	587.056	4.48415			0.511007	9.59013	0.049619	0.5708	0.071899	102.11	163.528	0.01477				1
2007	10014304	32	1	1	0	1	169.21	0	0	69.8387	0.681755	7.69355	8432	0	1	2	安徽省	C	5.14683	0	799.556	5.59152			0.625522	8.95571	0.05259	0.4468	0.03934	228.04	8.12951	0.01078				3
2005	10014306	21	1	0	0	2	137.943	0	0	179.495	0.748926	10.2952	13788	0.0584566	0	1	新疆维吾尔自治区	C	4.88911	0	1378.8	5.38974			0.331905	8.61368	0.010406	0.4473	0.087488	3.92	24.6896	0.05236				1
2006	10014306	21	1	0	1	2	137.125	0	0	190.596	0.742458	12.7019	12581	0.120738	0	1	新疆维吾尔自治区	C	4.63999	0	1258.1	5.13956		2.13609	0.406501	8.70736	0.01033	0.4792	0.086946	8.26	25.9916	0.04416				1
2007	10014306	21	1	0	1	2	154.127	0	0	187.355	0.709156	13.2455	14986	0.118177	0	1	新疆维吾尔自治区	C	4.94001	0	1421.03	5.44559	3.05484	1.50741	0.724146	8.79114	0.014359	0.4676	0.089727	9.49	28.1837	0.04982	0.274103	28.9905	0	1
2005	10014316	69	1	0	1	2	183.262	1	1	256.738	0.796137	14.336	1190720	0.0537238	7	15	甘肃省	C		0	119072	8.6433			0.318913	8.38199	0.050551	0.4336	0.042608	3.92	2.13574	8.9595				22
2006	10014316	69	1	0	1	2	387.66	1	1	365.324	0.611638	19.4757	2064287	0.00394809	7	15	甘肃省	C		2	206429	9.18858		0.364326	0.515049	8.46444	0.054552	0.4582	0.033023	8.26	0.873081	11.0461				22
2007	10014316	69	1	0	1	2	507.603	1	1	468.471	0.541789	29.5912	2755708	0.00071053	7	19	甘肃省	C		2	261307	9.41474	0.520727	0.781347	0.36092	8.537	0.073897	0.4734	0.038294	9.49	1.04591	11.3032	0.019941	5.69309	1.04146	26
2009	10014317	18	1	0	0		168.098	1	0	29.8943	0.706554	0	20689		0	0	广东省	C	7.1519	0	2068.9	6.91196			0.518325	10.1127	0.058336	0.4919	0.068688	1334.41		0.00124				0
2006	10014331	22	1	0	0	2	540.286	0	0	120	0.47619	37.4286	20430	0	0	3	湖南省	C	4.34711	0	2043	4.73205			0.232332	9.19818	0.032517	0.4099	0.050694	206.74	13.7053	0.021				3
2006	10014374	21	1	1	0	2	52.9611	0	0	155.836	0.329206	9.34276	25527	0	1	3	河北省	C	5.49214	0	2552.7	6.17278			0.733293	9.98462	0.042532	0.5332	0.039318	160.58	16.8825	0.19622				4
2007	10014374	21	1	1	0	2	61.6763	0	0	176.25	0.396541	10.5018	24001	0	1	3	河北省	C	5.83403	0	2275.87	6.51275		1.59902	0.514271	10.0643	0.051843	0.5322	0.041581	183.73	20.9151	0.20639				4
2005	10014380	35	1	0	0	2	106.826	0	0	89.6696	1.00834	10.3304	12626	0	0	3	福建省	C	4.36766	0	1262.6	4.87784			0.491404	8.72536	0.043723	0.4882	0.049828	514.04	54.6491	0.05104				3
2006	10014380	35	1	0	0	2	177.057	0	0	91.7264	1.06037	11.0566	18415	0	0	5	福建省	C	4.46406	0	1841.5	4.96565		0.524284	0.592025	8.83058	0.046754	0.4936	0.058328	572.77	9.77464	0.05814				5
2007	10014380	35	1	0	0	2	457.146	0	0	95.0097	0.97619	33.1942	47371	0	0	6	福建省	C	5.31969	0	4491.91	5.81818	0.28082	0.219064	0.49217	8.9325	0.05709	0.4919	0.056712	618.28	3.27255	0.05496	0.0159259	173.625	0	6
2005	10014385	28	1	0	0	2	412.393	0	0	397.436	0.234463	45.7975	62109	0	0	0	湖北省	C		0	6210.9	6.77067			0.578773	9.19528	0.040014	0.4264	0.050749	180.27	0	0.20478				0
2006	10014385	28	1	0	1	2	358.134	0	0	391.718	0.105296	30.6338	55671	0	0	0	湖北省	C		0	5567.1	6.59593		1.78877	0.666071	9.287	0.042955	0.4418	0.077125	195.19		0.17734				0
2007	10014385	28	1	0	1	2	420.797	0	0	697.841	0.0416398	30	33411	0	0	0	湖北省	C		0	3168.17	5.96546	0.593321	0.333814	0.237963	9.38098	0.05176	0.425	0.081572	210.34		0.15871	0.0483986	124.799	0	0
2009	10014389	18	1	0	0		136.796	0	0	150.878	0.5911	0	6725		1	0	浙江省	C	3.95981	0	672.5	3.80517			0.496326	9.65291	0.066727	0.518	0.100447	678.98	40.4461	0.06165				1
2006	10014391	25	1	1	0	2	637.444	0	0	347.222	0.46416	10.9444	11518	0	1	0	云南省	C	3.8862	0	1151.8	4.20237			0.546321	8.80095	0.063923	0.4294	0.031039	24.1		0.00948				1
2006	10014393	42	1	0	0	1	326.915	0	0	93.0615	0.315176	20.5385	82118	0	2	1	内蒙古自治区	C	6.18177	0	8211.8	6.77921			0.488526	9.32037	0.03478	0.4707	0.065067	138.76	3.43116	0.20237				3
2007	10014393	42	1	0	0	1	469.801	0	0	87.4891	0.419919	17.2025	149285	0	1	2	内蒙古自治区	C	6.63753	0	14155.8	7.25739		0.344974	0.502059	9.45119	0.04053	0.4911	0.07457	163.4	10.5398	0.21516				3
2009	10014393	23	1	0	0		3870.07	0	0	672.75	0.657024	0	292554		1	2	内蒙古自治区	C	8.19431	0	29255.4	8.03603			0.210268	9.63848	0.053424	0.525	0.079534	203.83	0.371897	0.28153				3
2014	10014397	23		0	0		506.069	1	0	448.486	0.863858	55.0857	173586		1	0	浙江省	C	7.9628	2	17358.6	7.45507			0.461864	9.84302	0.084077	0.4773	0.151009	969.95	0.0009811	0.10513				1
2005	10014413	27	1	0	0	1	135.742	1	0	172.581	0.110841	5.64516	41240	0	1	1	山东省	C	5.50902	0	4124	6.12544			0.525529	10.0694	0.037108	0.5787	0.0444	740.19	1.16392	0.35				2
2007	10014422	19	1	0	0	1	292.736	0	0	204.972	0.74048	14.25	22627	0	0	0	河南省	C	4.02086	0	2145.58	4.48144			0.659077	9.78925	0.052806	0.5517	0.04044	232.81	4.24593	0.04702				0
2009	10014450	22	1	0	0		190.092	0	0	55.6769	0.662061	0	11901		0	0	山东省	C	5.19254	0	1190.1	5.02609			0.253623	10.3865	0.057913	0.5576	0.060087	547.17		0.01856				0
2005	10014534	76	1	1	1	2	327.326	0	1	535.064	0.817917	18.546	1180399	0.00254151	2	24	北京市	C	7.54182	0	118040	8.3959			0.357194	8.61648	0.062007	0.2908	0.244879	290.97	0.224051	3.9967				26
2007	10014534	76	1	1	1	2	369.188	1	1	566.248	0.729299	23.5858	938441	0.00372959	3	0	北京市	C	6.40981	0	88986.8	7.2571			0.711761	8.74593	0.072114	0.2548	0.301273	385.2	0.970931	7.08938				3
2005	10014614	24	1	1	0	1	316.032	0	0	272.889	0.578176	12.8571	19070	0	1	1	浙江省	C	5.0958	0	1907	5.54234			0.339671	9.3953	0.051264	0.5341	0.054219	637.22	12.0818	0.0347				2
2006	10014614	24	1	1	0	1	518.125	0	0	272.969	0.550086	13.4375	33180	0	1	1	浙江省	C	5.6504	0	3318	6.09845		0.362071	0.653102	9.4896	0.056753	0.5414	0.084191	708.64	12.7306	0.0311				2
2007	10014614	24	1	1	0	1	392.063	0	0	290.825	0.548958	20.0159	25220	0	1	1	浙江省	C	5.27963	0	2391.46	5.72613	0.676236	0.564909	0.453431	9.58417	0.062144	0.5411	0.085919	788.21	13.3809	0.03458	0.0581016	533.016	0	2
2007	10014650	21	1	1	0	2	175.346	1	0	159.751	0.353116	21.8324	35233	0	0	0	福建省	C	5.69437	0	3340.93	6.25528			0.49217	8.9325	0.05709	0.4919	0.056712	618.28	0.218502	0.0314				0
2005	10014651	64	1	1	0	1	86.1024	0	0	856.215	0.656947	4.69811	9610	0	1	4	江西省	C	5.28234	4	961	5.85427			0.571792	8.36311	0.038723	0.4727	0.03853	199.89	34.3038	0.32508				5
2006	10014651	64	1	1	0	1	95.195	0	0	900.1	0.680358	7.87	11930	0	1	4	江西省	C	5.30093	0	1193	5.87021		0.907803	0.507933	8.44688	0.041378	0.4814	0.047409	223.73	18.8097	0.30149				5
2007	10014651	64	1	1	0	1	66.4898	0	0	941.949	0.700881	7.25	11600	0	1	4	江西省	C	4.81937	0	1099.96	5.38648	1.77407	2.25926	0.646542	8.52789	0.064163	0.4898	0.072207	236	20.0008	0.28731	0.1281	418.68	0	5
2007	10014656	21	1	0	0	2	165.063	0	0	114.571	0.95719	23.0159	10399	0.00028849	0	0	广东省	C	5.96701	0	986.075	6.41301			0.09203	9.99479	0.044553	0.5016	0.064563	1302.26		0.00073				0
2014	10014662	29		0	1		223.125	1	0	426.923	0.28263	21.2781	138163		0	0	天津市	C	5.30261	13	13816.3	4.7624			0.223259	9.00517	0.055926	0.4916	0.228488	1158.42		0.44923				0
2007	10014664	42	1	1	0	2	764.703	0	0	1394.23	0.320429	18.4	141432	0	0	0	江苏省	C	6.38859	0	13411.1	6.94985			0.650053	9.93326	0.045145	0.5499	0.081151	1664.67		0.557				0
2007	10014665	26	1	0	0	2	127.451	0	0	75.3039	0.416352	12.9412	12900	0	0	0	安徽省	C	4.8635	0	1223.23	5.36075			0.625522	8.95571	0.05259	0.4468	0.03934	228.04		0.06035				0
2005	10014685	21	1	0	0	1	606.861	0	0	339.306	0.665411	9.86111	20259	0	0	1	河北省	C	5.93358	0	2025.9	6.34759			0.729101	9.89066	0.046046	0.5226	0.047313	157.81	53.3096	0.04069				1
2006	10014685	21	1	0	0	1	640.444	0	0	502.861	0.774015	10.2778	23367	0	0	1	河北省	C	5.13247	0	2336.7	5.54164		1.37246	0.733293	9.98462	0.042532	0.5332	0.039318	160.58	2.46502	0.04069				1
2007	10014742	20	1	1	0	1	58.7024	0	0	109.249	1.24111	16.9073	10415	0	0	1	内蒙古自治区	C	5.02752	0	987.592	5.59941			0.502059	9.45119	0.04053	0.4911	0.07457	163.4	2.25295	0.08984				1
2007	10014765	21	1	0	0	2	327.667	0	0	261.368	0.755882	7.23563	33092	0	0	1	黑龙江省	C	6.30069	0	3137.92	6.85527			0.452064	9.14575	0.048465	0.5202	0.063999	164.94	3.87518	0.18734				1
2009	10014765	22	1	0	0		523.894	0	0	258.689	0.766167	0	78159		0	2	黑龙江省	C	6.94631	0	7815.9	6.73335			0.616359	9.25598	0.072161	0.4729	0.065456	171.39	0.163769	0.18295				2
2005	10014779	23	1	0	0	2	138.333	0	0	68.3333	0.726829	7	8000	0	0	0	湖南省	C	4.41445	0	800	4.85582			0.683725	9.11714	0.027996	0.3937	0.044896	170.99	113.4	0.0145				0
2006	10014779	23	1	0	0	2	160.164	0	0	75.4098	0.621739	30	9530	0	0	0	湖南省	C	4.75937	0	953	5.20242		1.12027	0.232332	9.19818	0.032517	0.4099	0.050694	206.74	42.3085	0.01495				0
2007	10014779	23	1	0	0	2	414.812	0	0	100.417	0.443361	11.25	17089	0	0	0	湖南省	C	5.39841	0	1620.45	5.81638	0.492203	0.353463	0.54747	9.28698	0.043622	0.4149	0.061676	248.69	24.882	0.00525	0.0303573	122.406	0	0
2007	10014889	25	1	0	0	2	199.575	0	0	514	0.690807	19.85	7701	0	0	0	浙江省	C	4.31637	0	730.24	4.7151			0.453431	9.58417	0.062144	0.5411	0.085919	788.21		0.04199				0
2005	10014898	28	1	0	0	2	76.1933	0	0	225.953	0.776945	9.17333	10712	0.0992345	1	1	宁夏回族自治区	C	4.2054	0	1071.2	4.74428			0.355232	7.82788	0.055295	0.4591	0.068193	11.64	28.2067	0.13827				2
2006	10014898	28	1	0	0	2	123.056	0	0	354.478	0.773532	14.1222	10577	0.112319	0	3	宁夏回族自治区	C	4.68091	0	1057.7	5.16515		15.419	0.305829	7.93792	0.059928	0.4819	0.072692	11	42.5451	0.18878				3
2007	10014898	28	1	0	0	2	131.121	0	0	333.677	0.781195	21.5051	13373	0.108054	0	1	宁夏回族自治区	C	4.91361	0	1268.08	5.40805	1.83623	1.01346	0.407685	8.02191	0.080646	0.4916	0.074262	12.9	67.6612	0.19659	0.136363	23.6874	0	1
2009	10014898	29	1	0	0		151.936	0	0	309.979	0.835104	0	20670		0	1	宁夏回族自治区	C	5.75863	0	2067	5.56965			0.653735	8.128	0.075123	0.4894	0.083612	9.71	74.6976	0.28692				1
2005	10014907	22	1	0	0	2	105.878	0	0	106.329	0.706632	12.2489	51463	0	1	0	湖南省	C		0	5146.3	7.02905			0.683725	9.11714	0.027996	0.3937	0.044896	170.99	0	0.5244				1
2006	10014907	22	1	0	0	2	116.634	0	0	130.165	0.594315	12.088	62723	0	1	0	湖南省	C		0	6272.3	7.23651		0.991536	0.232332	9.19818	0.032517	0.4099	0.050694	206.74		0.50977				1
2006	10014957	25	1	0	0	2	124.365	1	0	157.47	0.703762	12.2792	84928	0.0140472	3	0	广东省	C	5.93046	0	8492.8	6.64651			0.580806	9.89168	0.040558	0.5052	0.057029	1156.76	2.75056	0.31077				3
2007	10014957	25	1	0	0	2	116.408	1	0	148.53	0.633739	17.4775	102717	0.0283303	1	0	广东省	C	6.12944	0	9740.04	6.85846		1.34014	0.09203	9.99479	0.044553	0.5016	0.064563	1302.26	1.7848	0.47699				1
2006	10015041	32	1	0	0	2	397.792	0	0	291.415	0.311363	17.9245	17564	0.0624004	0	0	山东省	C	5.67074	0	1756.4	6.09864			0.667674	10.1722	0.039991	0.5822	0.057276	797.24		0.0172				0
2007	10015041	32	1	0	0	2	537.887	0	0	611.358	0.574995	11.5094	23093	0.0368077	0	0	山东省	C	5.47692	0	2189.77	5.90549		0.834761	0.54179	10.2596	0.044057	0.5732	0.057813	837.32		0.09497				0
2007	10015061	20	1	0	0	1	52.0579	1	0	33.4146	0.18823	12.7012	17075	0	0	0	广东省	C	2.60293	0	1619.12	2.67843			0.09203	9.99479	0.044553	0.5016	0.064563	1302.26	0.0012352	0.02788				0
2007	10015062	21	1	1	0	2	116.667	0	0	81.8929	0.645152	13.8095	9532	0	1	0	浙江省	C	4.56566	0	903.863	5.04256			0.453431	9.58417	0.062144	0.5411	0.085919	788.21		0.02274				1
2005	10015088	21	1	0	0	1	112.44	0	0	32.8182	0.922583	7.46411	23500	8.511e-05	1	0	湖北省	C	5.19002	0	2350	5.76397			0.578773	9.19528	0.040014	0.4264	0.050749	180.27	1.2766	0.04125				1
2007	10015100	27	1	1	0	2	58.94	1	0	189.1	0.62587	13.572	20000	0	1	0	广东省	C	4.96958	0	1896.48	5.56279			0.09203	9.99479	0.044553	0.5016	0.064563	1302.26	2.37914	0.19406				1
2005	10015110	22	1	0	0	1	513.387	0	0	544.936	0.363472	10.2543	88323	0	1	2	河北省	C	5.77891	0	8832.3	6.33281			0.729101	9.89066	0.046046	0.5226	0.047313	157.81	18.4831	0.37663				3
2006	10015110	22	1	0	0	1	494.096	0	0	579.139	0.375079	12.3133	75294	0	0	0	河北省	C	5.80422	0	7529.4	6.35373		1.22787	0.733293	9.98462	0.042532	0.5332	0.039318	160.58	7.3379	0.32933				0
2006	10015113	19	1	0	0	1	74.1526	1	0	17.1145	0.198514	11.9889	46642	0	1	0	广东省	C	5.36646	0	4664.2	6.05815			0.580806	9.89168	0.040558	0.5052	0.057029	1156.76	0	0.05535				1
2007	10015113	19	1	0	0	1	97.0922	1	0	26.182	0.228549	14.5392	38255	0	1	0	广东省	C	5.36406	0	3627.49	6.01611		0.733219	0.09203	9.99479	0.044553	0.5016	0.064563	1302.26		0.05154				1
2006	10015128	28	1	0	0	2	153.921	1	0	128.465	0.297842	14.5792	31107	0	1	0	浙江省	C	3.70817	0	3110.7	4.27862			0.653102	9.4896	0.056753	0.5414	0.084191	708.64		0.12011				1
2007	10015128	28	1	0	0	2	221.599	1	0	116.823	0.455715	21.1701	65013	0.00055374	1	0	浙江省	C	5.43179	0	6164.8	6.04243		0.27842	0.453431	9.58417	0.062144	0.5411	0.085919	788.21		0.192				1
2005	10015141	20	1	0	0	1	78.2928	1	1	52.3314	0.433495	9.63087	93391	0	1	2	江西省	C	5.79969	0	9339.1	6.56007			0.571792	8.36311	0.038723	0.4727	0.03853	199.89	4.01538	0.2143				3
2006	10015141	20	1	0	0	1	121.278	1	0	80.3577	0.50378	15.3633	107514	0	1	2	江西省	C	5.99083	0	10751.4	6.71978		1.39091	0.507933	8.44688	0.041378	0.4814	0.047409	223.73	1.32262	0.19018				3
2007	10015141	20	1	0	0	1	121.256	1	0	76.3082	0.427014	15.4295	107093	0	1	2	江西省	C	6.0489	0	10155	6.78094	2.71554	3.21352	0.646542	8.52789	0.064163	0.4898	0.072207	236	2.96426	0.17085	0.19608	640.867	0	3
2005	10015147	27	1	1	0	1	180.025	1	0	252.342	0.494006	8	38475	0	1	2	四川省	C	5.38635	0	3847.5	5.93039			0.47692	9.33265	0.0458	0.4153	0.034832	73.18	4.94867	0.02618				3
2006	10015147	27	1	1	0	1	237.673	1	0	241.018	0.452248	11.9273	33004	0	1	1	四川省	C	5.39215	2	3300.4	5.94091		1.27746	0.747555	9.43656	0.042671	0.4344	0.045098	96.31	5.12362	0.0382				2
2007	10015147	27	1	1	0	1	196.618	1	0	269.606	0.443589	13.9118	37193	0	1	1	四川省	C	5.66514	0	3526.79	6.2171	2.47179	2.76459	0.62629	9.52407	0.056205	0.4394	0.040982	113.54	8.22278	0.0399	0.101299	280.647	0	2
2006	10015152	29	1	0	1	2	176.88	0	0	97.36	0.562859	7.48	4756	0.0599243	0	0	贵州省	C	3.67427	0	475.6	4.02393			0.65114	8.86012	0.04919	0.4193	0.027182	14.68	5.46257	0.00889				0
2006	10015170	22	1	0	1	2	5946.08	0	1	1270.39	1.05603	41.1677	15371866	0.0391451	7	8	湖南省	C	8.35292	0	1537187	9.18858			0.232332	9.19818	0.032517	0.4099	0.050694	206.74	1.11825	18.6995				15
2007	10015170	22	1	0	1	2	6880.63	0	1	1067.28	0.984926	50.2956	18400000	0.0033444	7	4	湖南省	C	8.49421	0	1744762	9.33952		1.44945	0.54747	9.28698	0.043622	0.4149	0.061676	248.69	0.982128	17.8295				11
2005	10015200	21	1	0	0	2	144.632	0	0	60.272	0.400849	5.024	16525	0	1	0	贵州省	C	3.1104	0	1652.5	3.62976			0.760055	8.76851	0.049577	0.4122	0.033222	16.15	0	0.03641				1
2006	10015200	21	1	0	0	2	114.538	0	0	34.437	0.781967	5.71429	26027	0	1	0	贵州省	C	4.27585	0	2602.7	4.86373		0.437864	0.65114	8.86012	0.04919	0.4193	0.027182	14.68		0.07496				1
2007	10015200	21	1	0	0	2	283.471	0	0	89.1979	0.830156	10.2674	52730	0	1	0	贵州省	C	5.43676	0	5000.07	5.99881	0.341507	0.290725	0.47155	8.94793	0.061339	0.3981	0.032154	11.66		0.06658	0.0113975	5.69309	0	1
2007	10015246	16	1	1	0	1	315.588	0	0	226.76	0.639981	38.5747	62219	0	1	2	江苏省	C	5.9636	0	5899.86	6.54376			0.650053	9.93326	0.045145	0.5499	0.081151	1664.67	0.847478	0.09189				3
2005	10015247	36	1	0	1	2	662.516	1	0	622.231	0.31408	8	265415	0	1	4	四川省	C	6.85614	1	26541.5	7.47475			0.47692	9.33265	0.0458	0.4153	0.034832	73.18	1.28101	0.90644				5
2008	10015247	36	1	0	1		763.801	0	0	1273.01	0.742127	0	243488	0	1	2	四川省	C	8.74889	0	24348.8	8.44628			0.461139	9.62543	0.048684	0.4595	0.043526	214.49	0.295702	1.87637				3
2006	10015271	19	1	1	0	2	1434.71	0	0	453.952	0.850205	15.9048	21203	0	0	0	贵州省	C	6.03734	0	2120.3	6.36922			0.65114	8.86012	0.04919	0.4193	0.027182	14.68	3.01844	0.00671				0
2007	10015271	19	1	1	0	2	1485.79	0	0	331.895	0.836901	13.5526	50697	0	0	0	贵州省	C	6.52713	0	4807.29	6.92049		0.236354	0.47155	8.94793	0.061339	0.3981	0.032154	11.66	4.79272	0.01329				0
2005	10015280	46	1	0	0	2	94.8052	0	0	57.4805	0.532535	9.25974	7230	0	0	0	广西壮族自治区	C	3.64554	0	723	4.11296			0.56795	8.51331	0.042508	0.3792	0.03999	31.24	0.460581	0.00784				0
2007	10015280	46	1	0	0	2	143.733	0	0	68.08	0.52546	14.7733	11994	0	0	0	广西壮族自治区	C	4.57359	0	1137.32	5.03838			0.432345	8.72204	0.051478	0.4165	0.040124	52.01	0.349946	0.00882				0
2009	10015295	44	1	0	0		68.0131	1	0	36.5022	1.1615	0	21561		0	3	天津市	C	4.81633	0	2156.1	4.51051			0.524142	8.67829	0.048226	0.5302	0.170143	616.15	7.13742	0.01119				3
2005	10015318	25	1	1	0	1	238.216	0	0	224.865	0.485457	12.973	8580	0	0	0	浙江省	C	3.66656	0	858	4.05697			0.339671	9.3953	0.051264	0.5341	0.054219	637.22	0	0.02556				0
2006	10015318	25	1	1	0	1	228.105	0	0	375	0.676211	12.5	8563	0	1	1	浙江省	C	3.81648	0	856.3	4.20969		81.3397	0.653102	9.4896	0.056753	0.5414	0.084191	708.64	11.5614	0.09842				2
2007	10015318	25	1	1	0	1	395.526	0	0	281.737	0.885983	13.6842	22728	0	1	1	浙江省	C	4.71059	0	2155.16	5.14682	0.328674	0.21255	0.453431	9.58417	0.062144	0.5411	0.085919	788.21	10.7574	0.1062	0.0282394	259.065	0	2
2008	10015318	25	1	1	0		493.057	0	0	343.34	0.83827	0	26041	0	1	1	浙江省	C	5.92039	0	2604.1	5.62294	0.574284	1.60354	0.62915	9.62291	0.064688	0.5396	0.095304	699.58	4.60812	0.10381	0.0547314	401.758	0	2
2005	10015389	22	1	1	0	2	926.021	0	0	585.106	0.109091	16.1702	87046	0	1	2	湖南省	C	6.38932	0	8704.6	6.87849			0.683725	9.11714	0.027996	0.3937	0.044896	170.99	26.7042	0.145				3
2007	10015389	22	1	1	0	2	814.894	0	0	308.511	0.275862	16.0638	66600	0	1	2	湖南省	C	6.69739	0	6315.28	7.1866			0.54747	9.28698	0.043622	0.4149	0.061676	248.69	19.5919	0.21				3
2005	10015404	18	1	1	0	1	62.9412	0	0	234.682	0.567175	7.64706	5260	0	1	2	辽宁省	C	3.80013	0	526	4.27828			0.480653	9.59457	0.028523	0.4913	0.083423	296.25	15.2852	0.16135				3
2007	10015404	18	1	1	0	1	74.8333	0	0	161.183	0.584945	10.5417	8970	0	1	1	辽宁省	C	3.94357	0	850.572	4.45829			0.334312	9.76305	0.037749	0.5243	0.099958	691.72	62.0759	0.15502				2
2008	10015404	16	1	1	0		146.375	0	0	241.75	0.584798	0	11060	0	1	1	辽宁省	C	5.61093	0	1106	5.2107		1.15866	0.21872	9.78701	0.038962	0.5496	0.110048	834.75	15.9132	0.1534				2
2014	10015425	23		0	0		359.391	0	0	212.941	0.696462	9.42308	150589		0	0	浙江省	C	7.58333	0	15058.9	7.12793			0.461864	9.84302	0.084077	0.4773	0.151009	969.95	0.0009031	0.04833				0
2005	10015524	22	1	1	0	1	903.665	0	0	342.963	0.488505	8.41885	155331	0	0	2	陕西省	C	7.24575	0	15533.1	7.81011			0.494371	8.59853	0.011126	0.4701	0.061722	51.85	0.824047	0.43413				2
2007	10015524	20	1	1	0	1	2268.48	0	0	435.232	0.471698	12.5099	328001	0	0	2	陕西省	C	7.84033	0	31102.4	8.37962			0.428138	8.80079	0.016284	0.5149	0.077269	90.88	0.0048228	0.45508				2
2007	10015538	31	1	1	1	2	191.886	0	0	699.776	0.570871	22.9265	47596	0.137217	0	0	山东省	C	5.77135	1	4513.24	6.36241			0.54179	10.2596	0.044057	0.5732	0.057813	837.32		0.54619				0
2005	10015553	27	1	1	1	2	326.666	0	0	207.116	0.740252	15.606	95790	0	1	0	福建省	C	6.55762	1	9579	7.17087			0.491404	8.72536	0.043723	0.4882	0.049828	514.04	0.0400877	0.09086				1
2006	10015553	27	1	1	1	2	382.536	0	0	188.609	0.689642	17.3285	102382	0	1	0	福建省	C	6.44553	0	10238.2	7.04852		2.9394	0.592025	8.83058	0.046754	0.4936	0.058328	572.77	0.0078139	0.10579				1
2007	10015553	27	1	1	1	2	428.205	0	0	204.705	0.705857	19.291	122279	0	1	0	福建省	C	5.81534	0	11595	6.41578	1.94525	1.4752	0.49217	8.9325	0.05709	0.4919	0.056712	618.28	0.0393273	0.09901	0.110319	1202.71	0	1
2005	10015581	20	1	0	0	1	273.906	1	0	123.476	0.793239	19.3447	100335	0	0	1	江苏省	C	6.10318	0	10033.5	6.7327			0.462568	9.7348	0.044853	0.5568	0.068004	1087.79	2.51318	0.30669				1
2007	10015581	20	1	0	0	1	197.534	1	0	216.082	0.95495	21.9016	59205	0	0	1	江苏省	C	5.27435	0	5614.06	5.8888			0.650053	9.93326	0.045145	0.5499	0.081151	1664.67	4.4939	0.24779				1
2007	10015649	21	1	0	0	2	124.6	0	0	133.988	0.929098	5.20134	9736	0	1	0	吉林省	C	4.00177	0	923.207	4.47344			0.224151	8.90193	0.047876	0.4684	0.074902	67.29	138.972	0.0371				1
2005	10015657	25	1	0	0	2	254.75	0	0	219.909	0.518189	17.0455	110700	0	1	3	江苏省	C	6.08046	0	11070	6.73415			0.462568	9.7348	0.044853	0.5568	0.068004	1087.79	0.0062331	0.3455				4
2007	10015667	33	1	1	0	1	1198.86	0	0	56.0227	0.596349	8.57955	202590	0	1	0	江苏省	C	5.98608	0	19210.4	6.54162			0.650053	9.93326	0.045145	0.5499	0.081151	1664.67	9.55732	0.0798				1
2007	10015669	32	1	1	0	2	137.187	0	0	308.8	0.373532	12.3733	9994	0.0676406	0	1	浙江省	C	4.52283	0	947.671	4.98791			0.453431	9.58417	0.062144	0.5411	0.085919	788.21	11.9029	0.06872				1
2007	10015676	64	1	1	1	2	134.056	1	1	148.113	0.610066	11.884	434516	0.00920564	5	25	山西省	C	6.71626	6	41202.6	7.56799			0.511007	9.59013	0.049619	0.5708	0.071899	102.11	3.19038	2.75875				30
2007	10015728	52	1	1	0	1	150.189	1	0	341.516	0.17091	11.8105	11745	0	0	1	浙江省	C	4.38	0	1113.71	4.87018			0.453431	9.58417	0.062144	0.5411	0.085919	788.21	5.51311	0.11954				1
2014	10015736	20		0	0		435.687	1	0	86.9765	0.67796	15.2262	390634		0	0	江苏省	C	7.07166	1	39063.4	6.5719			0.239201	10.3044	0.066206	0.474	0.14279	1729.89	0.0001306	0.05632				0
2007	10015743	27	1	0	0	2	136.066	0	0	69.6721	0.388235	8.36066	16600	0	0	0	江西省	C	5.03884	0	1574.08	5.55517			0.646542	8.52789	0.064163	0.4898	0.072207	236	52.8563	0.077				0
2005	10015766	56	1	1	1	2	73.0929	0	0	91.0055	0.679566	7.00273	19251	0	1	0	湖北省	C	4.95387	0	1925.1	5.58753			0.578773	9.19528	0.040014	0.4264	0.050749	180.27	2.12768	0.10395				1
2006	10015766	56	1	1	1	2	85.3176	0	0	120.171	0.737065	9.99118	17919	0	0	0	湖北省	C	5.07308	0	1791.9	5.69885		2.72849	0.666071	9.287	0.042955	0.4418	0.077125	195.19	0.535744	0.11929				0
2007	10015766	56	1	1	1	2	130.306	0	0	120.694	0.710891	10.0613	38428	0	0	0	湖北省	C	5.57361	0	3643.9	6.1895	0.453613	0.269072	0.237963	9.38098	0.05176	0.425	0.081572	210.34	0.263454	0.11652	0.0370023	95.4129	0	0
2005	10015782	33	1	0	0	2	153.2	0	0	103.75	0.295582	9.21667	8477	0	0	0	四川省	C	4.53388	0	847.7	4.97519			0.47692	9.33265	0.0458	0.4153	0.034832	73.18	0	0.02352				0
2008	10015842	22	1	0	0		581.168	0	0	1639.24	0.334978	0	114459	0	1	3	上海市	C		6	11445.9	8.87702			0.63309	9.23083	0.047143	0.4432	0.226617	700.34		2.8422				4
2007	10015893	22	1	0	0	1	146.333	1	0	63.3509	0.376627	14.9912	16455	0	0	0	浙江省	C	4.79813	0	1560.33	5.30743			0.453431	9.58417	0.062144	0.5411	0.085919	788.21	10.5619	0.03997				0
2005	10015929	24	1	0	1	2	66.4319	0	1	209.691	0.773367	7.7878	74422	0.0204241	1	2	陕西省	C	5.91385	0	7442.2	6.6747			0.494371	8.59853	0.011126	0.4701	0.061722	51.85	4.90446	0.46587				3
2006	10015929	24	1	0	1	2	61.1988	0	1	158.27	0.606947	6.98559	94339	0.00318002	1	2	陕西省	C	6.36226	1	9433.9	7.16295		0.82848	0.356442	8.68362	0.009821	0.5145	0.074552	73.73	3.86903	0.46361				3
2007	10015929	24	1	0	1	2	74.6524	0	1	172.797	0.643319	8.71777	103778	0.0157837	1	1	陕西省	C	6.16579	2	9840.65	6.96325	1.32497	4.34415	0.428138	8.80079	0.016284	0.5149	0.077269	90.88	3.81072	0.48353	0.102379	120.414	2.64995	2
2005	10015936	41	1	0	1	1	182.759	0	0	340.158	0.833477	20.8261	54329	0	1	3	黑龙江省	C	5.97167	0	5432.9	6.56602			0.321501	8.99047	0.035558	0.539	0.064194	125.58	2.18999	0.13563				4
2006	10015936	41	1	0	1	1	240.143	0	0	560.099	0.840079	30.323	44113	0	1	3	黑龙江省	C	6.03125	0	4411.3	6.57744		0.942179	0.226719	9.07423	0.03756	0.5418	0.061101	139.43	2.29955	0.11898				4
2007	10015936	41	1	0	1	1	375.63	0	0	564.052	0.897311	17.6234	58691	0	1	3	黑龙江省	C	6.69483	0	5565.32	7.23628	1.55321	0.792533	0.452064	9.14575	0.048465	0.5202	0.063999	164.94	1.50647	0.10612	0.0994037	256.187	0	4
2005	10015960	33	1	0	0	1	745.833	0	0	204.167	0.414694	15.6667	89500	0	1	0	福建省	C	6.40063	0	8950	6.91562			0.491404	8.72536	0.043723	0.4882	0.049828	514.04	1.12626	0.127				1
2006	10015960	33	1	0	0	1	666.667	0	0	191.85	0.235427	20	80332	0.0059752	1	0	福建省	C	6.3304	0	8033.2	6.84534		1.81125	0.592025	8.83058	0.046754	0.4936	0.058328	572.77	1.25479	0.11831				1
2005	10015962	49	0	0	1	2	180.175	1	0	133.591	1.1108	7.61905	31790	0	1	1	河南省	C	6.58135	0	3179	7.17517			0.655258	9.59046	0.037459	0.5208	0.042187	101.46	12.5826	0.06565				2
2006	10015968	29	1	0	1	2	287.655	0	0	78.2242	0.706981	12	49067	0	1	1	上海市	C	4.93352	0	4906.7	5.48226			0.451163	9.10134	0.034249	0.4756	0.218309	566.56	14.4235	0.04405				2
2005	10016075	38	1	0	0	1	146.88	0	0	67.264	0.893435	8.48	17301	0.0117334	1	1	江苏省	C	5.08303	0	1730.1	5.60206			0.462568	9.7348	0.044853	0.5568	0.068004	1087.79	11.6756	0.01671				2
2005	10016080	18	1	0	0	2	96.3117	0	0	323.948	0.798509	4.69811	7416	0	2	2	山西省	C		0	741.6	3.89321			0.75276	9.41832	0.042129	0.5562	0.055691	22.7	9.70874	0.11283				4
2006	10016080	18	1	0	0	2	162.671	0	0	261.571	0.318678	8.42857	9219	0	0	1	山西省	C		0	921.9	5.52841		0.902113	0.56873	9.5102	0.038732	0.5633	0.066485	37.63	0.833062	0.15787				1
2007	10016080	18	1	0	0	2	197.952	0	0	311.095	0.373335	8.60317	14429	0	0	1	山西省	C		0	1368.22	5.06392	0.598249	0.470394	0.511007	9.59013	0.049619	0.5708	0.071899	102.11	2.35051	0.1568	0.0430138	61.0872	0	1
2008	10016080	18	1	0	0		304.283	0	0	367.633	0.460196	0	18794	0	1	1	山西省	C	6.2647	0	1879.4	5.92107	0.807821	0.960983	0.534113	9.65982	0.054369	0.5831	0.071994	71.04	1.78781	0.15949	0.0581582	57.3876	0	2
2006	10016151	19	1	0	0	2	341.418	0	0	264.832	0.969088	8.52273	77872	0	0	1	陕西省	C	5.70582	0	7787.2	6.28504			0.356442	8.68362	0.009821	0.5145	0.074552	73.73	2.35874	0.01708				1
2007	10016151	19	1	0	0	2	637.24	0	0	255.288	0.957819	10.1416	130811	0	0	2	陕西省	C	6.17181	0	12404	6.75751		0.400927	0.428138	8.80079	0.016284	0.5149	0.077269	90.88	1.277	0.13849				2
2008	10016169	24	1	1	0		950.133	0	0	323.467	0.273289	0	71260	0	1	1	安徽省	C	7.94111	0	7126	7.73245			0.506818	9.02702	0.063046	0.4674	0.0401	242.38	5.61325	0.1867				2
2005	10016220	20	1	0	0	1	67.0601	0	0	109.992	0.352519	4.69811	9077	0.0253388	0	1	四川省	C	4.27639	0	907.7	4.80163			0.47692	9.33265	0.0458	0.4153	0.034832	73.18	4.56318	0.05107				1
2006	10016220	20	1	0	0	1	192.385	0	0	194.962	0.413362	7.35897	12680	0	0	1	四川省	C	4.76594	0	1268	5.23477		0.590431	0.747555	9.43656	0.042671	0.4344	0.045098	96.31	3.26656	0.06938				1
2007	10016220	20	1	0	0	1	228.382	0	0	247.276	0.549939	5.20134	14873	0	0	0	四川省	C	5.01944	0	1410.32	5.4855	0.881117	1.72524	0.62629	9.52407	0.056205	0.4394	0.040982	113.54	3.74384	0.07	0.03611	100.042	0	0
2007	10016236	33	1	0	0	1	539.333	0	0	211.5	1.0892	13	16057	0	0	1	江苏省	C	5.02182	0	1522.59	5.39052			0.650053	9.93326	0.045145	0.5499	0.081151	1664.67	1.68135	0.04161				1
2009	10016236	27	1	0	0		461.695	0	0	165.458	0.450625	0	24490		0	1	江苏省	C	7.07339	0	2449	6.91931			0.643871	10.0736	0.049338	0.5388	0.077648	1729.81	1.03471	0.04399				1
2007	10016243	23	1	0	0	1	228.474	1	0	147.239	0.627213	15.3034	55393	0.00371888	0	0	浙江省	C	5.34836	0	5252.59	5.93453			0.453431	9.58417	0.062144	0.5411	0.085919	788.21		0.14212				0
2006	10016301	24	1	0	0	1	200.067	1	1	87.7113	0.895536	18.6567	300100	0	0	0	江苏省	C	7.30247	1	30010	8.08745			0.316998	9.83853	0.044468	0.5635	0.072374	1389.6	0.0063979	0.11719				0
2007	10016301	24	1	0	0	1	301.033	1	1	106.42	0.865827	24	451548	0	0	0	江苏省	C	7.4211	3	42817.6	8.20594		0.521284	0.650053	9.93326	0.045145	0.5499	0.081151	1664.67	0.0035733	0.11232				0
2005	10016324	26	1	0	0	2	268.135	0	0	398.448	0.0849912	12.3125	18068	0.00177109	1	0	河北省	C	5.6915	0	1806.8	6.18282			0.729101	9.89066	0.046046	0.5226	0.047313	157.81	0	0.14778				1
2006	10016324	26	1	0	0	2	177.983	0	0	393.607	0.0873578	14.2735	22635	0.00044179	1	0	河北省	C	5.43035	0	2263.5	5.94252		0.871424	0.733293	9.98462	0.042532	0.5332	0.039318	160.58		0.14821				1
2007	10016324	26	1	0	0	2	120.673	0	0	269.872	0.154181	17.0192	21337	0	1	0	河北省	C	4.59831	0	2023.26	5.14111	1.69788	1.6358	0.514271	10.0643	0.051843	0.5322	0.041581	183.73	0	0.11799	0.0705988	311.952	0	1
2005	10016347	20	1	0	0	1	81.7633	1	0	21.5776	0.705855	8.60408	43677	0	0	1	山东省	C	5.26649	0	4367.7	5.93137			0.525529	10.0694	0.037108	0.5787	0.0444	740.19	3.77315	0.0036				1
2006	10016347	20	1	0	0	1	77.6333	1	0	33.3333	0.878615	8.38462	19283	0	3	1	山东省	C	5.17476	0	1928.3	5.81519		0.252357	0.667674	10.1722	0.039991	0.5822	0.057276	797.24	6.11108	0.00849				4
2007	10016347	20	1	0	0	1	51.9949	0	0	45.9897	0.903992	6.4641	15785	0	3	1	山东省	C	4.89878	0	1496.8	5.53916	0.320434	0.727672	0.54179	10.2596	0.044057	0.5732	0.057813	837.32	13.255	0.00875	0.0185253	268.306	0	4
2005	10016370	76	1	1	1	2	97.6477	1	1	198.234	0.351589	7.78937	348090	0.00201097	4	9	黑龙江省	C	7.06604	0	34809	7.9151			0.321501	8.99047	0.035558	0.539	0.064194	125.58	2.79468	4.2847				13
2006	10016370	76	1	1	1	2	125.168	1	1	238.189	0.440904	8.82001	444720	0.00157402	3	9	黑龙江省	C	7.02952	0	44472	7.88295		0.802216	0.226719	9.07423	0.03756	0.5418	0.061101	139.43	2.66464	4.7052				12
2007	10016370	76	1	1	1	2	153.571	1	1	253.387	0.442967	15.8544	542570	0	2	7	黑龙江省	C	7.11398	0	51448.7	7.96556	0.995897	1.2604	0.452064	9.14575	0.048465	0.5202	0.063999	164.94	2.64466	4.907	0.0637362	164.263	0	9
2007	10016404	52	1	0	0	2	211.83	0	0	78.9815	0.720706	16.0111	51546	0.000485	1	7	陕西省	C	6.37023	0	4887.8	6.97185			0.428138	8.80079	0.016284	0.5149	0.077269	90.88	5.24592	0.02069				8
2005	10016414	21	1	1	0	1	200.743	0	0	143.379	0.433141	6.13027	63205	0	0	1	黑龙江省	C	6.66431	0	6320.5	7.26194			0.321501	8.99047	0.035558	0.539	0.064194	125.58	1.01258	0.04388				1
2006	10016414	21	1	1	0	1	233.482	0	0	159.712	0.212564	9.70438	64483	0	0	1	黑龙江省	C	6.73715	0	6448.3	7.34014		9.76909	0.226719	9.07423	0.03756	0.5418	0.061101	139.43	1.09176	0.04322				1
2007	10016414	21	1	1	0	1	268.564	0	0	240.498	0.237822	11.0928	77534	0	0	1	黑龙江省	C	7.05879	0	7352.09	7.66776	2.27764	1.39982	0.452064	9.14575	0.048465	0.5202	0.063999	164.94	2.65149	0.0377	0.145766	375.673	0	1
2005	10016492	33	1	1	0	1	46.0667	1	0	321.556	0.972322	24	8292	0	1	0	广东省	C	4.47031	0	829.2	5.02838			0.222263	9.78523	0.035981	0.5027	0.058107	1020.17	4.10396	0.03334				1
2006	10016492	33	1	1	0	1	55.6313	1	0	362.819	0.98236	14.525	9302	0	1	0	广东省	C	4.08976	0	930.2	4.63504		1.70325	0.580806	9.89168	0.040558	0.5052	0.057029	1156.76	1.23414	0.02852				1
2007	10016492	33	1	1	0	1	40.2671	1	0	117.671	0.441383	13.0807	6483	0	1	0	广东省	C	3.80412	0	614.744	4.35024	0.938135	0.448974	0.09203	9.99479	0.044553	0.5016	0.064563	1302.26	2.0171	0.10595	0.0605687	1221.7	0	1
2007	10016504	23	1	0	0	1	122.881	1	0	99.0593	0.65583	17.839	13903	0	0	0	浙江省	C	4.73506	0	1318.34	5.24825			0.453431	9.58417	0.062144	0.5411	0.085919	788.21		0.04192				0
2006	10016547	28	1	0	0	1	1262.54	0	0	527.066	0.718056	25.6942	127741	0	1	0	四川省	C	7.26675	0	12774.1	7.7827			0.747555	9.43656	0.042671	0.4344	0.045098	96.31		0.18048				1
2014	10016547	29		0	0		530.413	0	0	359.964	0.373343	17.7816	273617		1	0	四川省	C	7.819	1	27361.7	7.22998				9.8974	0.08594	0.4893	0.090607	631.66	6.58e-07	0.21917				1
2007	10016552	21	1	0	0	1	145.05	0	0	143.176	0.92752	12.3459	19796	0	1	0	浙江省	C	5.06341	0	1877.14	5.60812			0.453431	9.58417	0.062144	0.5411	0.085919	788.21		0.0523				1
2007	10016639	40	1	1	0	1	703.341	0	0	1367.88	0.190985	13.7073	20202	0	1	0	广东省	C	5.81686	0	1915.63	6.21838			0.09203	9.99479	0.044553	0.5016	0.064563	1302.26		0.3503				1
2005	10016641	27	1	0	0	2	94.166	0	0	78.24	0.127812	5.9	42449	0.0176683	0	1	黑龙江省	C	6.38743	0	4244.9	7.05437			0.321501	8.99047	0.035558	0.539	0.064194	125.58	0.678461	0.245				1
2006	10016641	27	1	0	0	2	101.927	0	0	70.3214	0.206805	5.23571	51815	0	0	2	黑龙江省	C	6.44932	0	5181.5	7.12854		0.984069	0.226719	9.07423	0.03756	0.5418	0.061101	139.43	0.454502	0.2428				2
2007	10016641	27	1	0	0	2	147.739	0	0	84.587	0.209304	8.28261	62520	0	0	2	黑龙江省	C	5.86334	0	5928.4	6.52169	1.15872	1.36363	0.452064	9.14575	0.048465	0.5202	0.063999	164.94	0.485797	0.25708	0.0741566	191.119	0	2
2006	10016650	29	1	0	0	1	123.282	0	0	83.2209	0.694066	15.2761	41480	0	0	0	江苏省	C	5.3651	0	4148	5.98668			0.316998	9.83853	0.044468	0.5635	0.072374	1389.6	10.3785	0.0865				0
2007	10016650	29	1	0	0	1	130.489	0	0	77.069	0.694631	14.8132	44920	0.00467498	0	0	江苏省	C	5.4592	0	4259.5	6.08769		6.91282	0.650053	9.93326	0.045145	0.5499	0.081151	1664.67	10.1068	0.087				0
2007	10016664	20	1	0	0	2	600.731	1	0	251.9	0.954682	91.4847	182567	3.286e-05	0	0	广东省	C	7.08805	0	17311.7	7.70763			0.09203	9.99479	0.044553	0.5016	0.064563	1302.26		0.20366				0
2009	10016664	21	1	0	0		2677.02	0	0	78.7617	0.616835	0	630722		0	0	广东省	C	10.2402	0	63072.2	9.97626			0.518325	10.1127	0.058336	0.4919	0.068688	1334.41	0.111507	0.08154				0
2007	10016688	26	1	0	0	1	177.536	0	0	69.4928	0.207716	13.8551	12050	0	0	0	浙江省	C	4.63193	0	1142.63	5.08768			0.453431	9.58417	0.062144	0.5411	0.085919	788.21	0.0157531	0.01628				0
2009	10016688	26	1	0	0		238.855	0	0	84.9677	0.680904	0	14560		0	0	浙江省	C	3.26066	0	1456	3.06718			0.496326	9.65291	0.066727	0.518	0.100447	678.98		0.01529				0
2005	10016741	29	1	1	1	2	21.6236	0	0	24.4354	1.25817	6.86433	6935	0.122855	0	0	湖南省	C		0	693.5	5.91837			0.683725	9.11714	0.027996	0.3937	0.044896	170.99	0	0.05772				0
2007	10016741	29	1	1	1	2	91.4286	0	0	241.42	0.78426	24.7143	9900	0.106364	0	0	湖南省	C		0	938.758	5.87355			0.54747	9.28698	0.043622	0.4149	0.061676	248.69		0.05715				0
2005	10016761	32	1	0	0	2	215.571	1	0	89.9082	0.878561	7.83673	18500	0	1	1	江苏省	C	4.8988	0	1850	5.39217			0.462568	9.7348	0.044853	0.5568	0.068004	1087.79	8.64973	0.04151				2
2006	10016761	23	1	0	0	2	552.747	1	0	118.033	0.916023	10.0549	50102	0	0	1	江苏省	C	5.91231	0	5010.2	6.39774		0.212254	0.316998	9.83853	0.044468	0.5635	0.072374	1389.6	3.19348	0.03874				1
2007	10016761	23	1	0	0	2	449.05	1	0	90.4	0.849668	9.44	38374	0	0	0	江苏省	C	5.73003	0	3638.78	6.2254	0.421733	0.578149	0.650053	9.93326	0.045145	0.5499	0.081151	1664.67		0.03323	0.0342241	702.045	0	0
2005	10016811	39	1	1	0	2	263.318	0	0	457.439	0.554532	16.0116	95264	0	1	0	福建省	C	5.55189	1	9526.4	6.17996			0.491404	8.72536	0.043723	0.4882	0.049828	514.04	0	0.48033				1
2006	10016811	39	1	1	1	2	323.182	0	0	595.091	0.695039	16.7319	209458	0	1	0	福建省	C	5.76489	0	20945.8	6.40095		0.260912	0.592025	8.83058	0.046754	0.4936	0.058328	572.77		0.60126				1
2014	10016818	28		0	0		2433.83	1	1	1655.23	0.435219	176.689	2182622		0	0	北京市	C	10.818	0	218262	10.2332			0.362456	8.82926	0.07123	0.2131	0.381507	555.11	0	0.88891				0
2005	10016840	21	1	0	0	1	81.129	0	0	188.387	0.875	6.59677	5080	0	0	0	辽宁省	C	3.72477	0	508	4.16937			0.480653	9.59457	0.028523	0.4913	0.083423	296.25	0	0.0885				0
2007	10016840	21	1	0	0	1	94.5161	0	0	181.742	0.625666	11.9032	5430	0	0	0	辽宁省	C	4.01763	1	514.894	4.46224			0.334312	9.76305	0.037749	0.5243	0.099958	691.72		0.07078				0
2009	10016840	45	1	0	0		114.839	0	0	199.419	0.69945	0	6673		0	0	辽宁省	C	3.74618	0	667.3	3.56831			0.441562	9.85807	0.060886	0.5197	0.118154	1054.97		0.07045				0
2005	10016848	18	1	0	0	1	365.667	0	0	256.483	0.672883	12	21936	0	1	1	江苏省	C		0	2193.6	5.56889			0.462568	9.7348	0.044853	0.5568	0.068004	1087.79	16.6576	0.04759				2
2007	10016848	18	1	0	0	1	255.128	0	0	209.795	0.714434	10.5769	19903	0	1	1	江苏省	C		0	1887.28	4.49977			0.650053	9.93326	0.045145	0.5499	0.081151	1664.67	9.42095	0.06902				2
2006	10016871	33	1	0	0	2	428.393	0	0	292.732	0.788446	13.2321	25495	0	1	1	浙江省	C	4.81616	0	2549.5	5.2503			0.653102	9.4896	0.056753	0.5414	0.084191	708.64		0.05438				2
2007	10016871	33	1	0	0	2	746.792	0	0	334.642	0.781912	15.717	38254	0.00052282	1	1	浙江省	C	5.33963	0	3627.4	5.76789		0.525338	0.453431	9.58417	0.062144	0.5411	0.085919	788.21	2.50703	0.05094				2
2009	10016906	48	1	0	0		140.543	0	0	113.022	0.471244	0	6465		1	1	浙江省	C	3.06947	0	646.5	2.92298			0.496326	9.65291	0.066727	0.518	0.100447	678.98	0.890951	0.0312				2
2005	10016912	18	1	0	0	1	175	0	0	39.1667	0.531915	9	20000	0	0	1	江苏省	C	5.06457	0	2000	5.57911			0.462568	9.7348	0.044853	0.5568	0.068004	1087.79	24.2085	0.01384				1
2006	10016912	18	1	0	0	1	316.667	0	0	42.7	0.432084	9.9	36200	0	0	0	江苏省	C	5.6335	0	3620	6.1482		0.3392	0.316998	9.83853	0.044468	0.5635	0.072374	1389.6	5.74586	0.016				0
2007	10016912	18	1	0	0	1	381.624	0	0	51.8547	0.660623	13.1709	43560	0	0	0	江苏省	C	5.79846	0	4130.53	6.31033	0.557971	1.39172	0.650053	9.93326	0.045145	0.5499	0.081151	1664.67	4.65073	0.01456	0.04528	928.838	0	0
2008	10016912	22	1	0	0		536.471	0	0	67.9294	0.529442	0	43050	0	0	1	江苏省	C	4.6113	0	4305	4.40624	3.14367	7.31361	0.459526	10.0093	0.045762	0.5379	0.070431	1744.61	4.46225	0.0178	0.221413	5484.48	0	1
2009	10016912	20	1	0	0		1033.09	0	0	82.9412	0.737589	0	97700		0	1	江苏省	C	8.0037	0	9770	7.80442	0.53668	0.304582	0.643871	10.0736	0.049338	0.5388	0.077648	1729.81	2.78403	0.01738	0.0416719	928.354	0	1
2008	10016950	64	1	0	0		306.024	0	0	1108.77	0.00787804	0	31511	0	0	12	江西省	C	4.25512	0	3151.1	4.02629			0.521086	8.591	0.063566	0.4899	0.063926	250.28	287.836	0.89215				12
2005	10016984	30	1	1	0	1	239.267	0	0	671.567	0.938502	13.3333	8092	0	1	2	浙江省	C	3.78592	0	809.2	4.15477			0.339671	9.3953	0.051264	0.5341	0.054219	637.22	26.3099	0.0704				3
2006	10016989	19	1	0	0	2	920.283	0	0	122.606	0.42404	8.94949	80702	0	2	1	贵州省	C	6.93866	0	8070.2	7.43317			0.65114	8.86012	0.04919	0.4193	0.027182	14.68	0.0529107	0.0362				3
2005	10017048	19	1	1	0	1	765.69	0	0	228.578	0.751839	11.0345	92307	0	1	1	山东省	C	6.53901	0	9230.7	7.04999			0.525529	10.0694	0.037108	0.5787	0.0444	740.19	1.82001	0.00719				2
2006	10017048	19	1	1	0	1	1225	0	0	228.578	0.751839	59.2241	142880	0	2	1	山东省	C	7.29897	0	14288	7.80993		0.454704	0.667674	10.1722	0.039991	0.5822	0.057276	797.24	0.755879	0.0428				3
2007	10017048	19	1	1	0	1	1753.62	0	0	313.078	0.918909	59.9138	216850	0	1	1	山东省	C	7.29302	0	20562.6	7.80465	0.49429	0.50918	0.54179	10.2596	0.044057	0.5732	0.057813	837.32	2.06978	0.22782	0.0285765	413.879	0	2
2007	10017051	16	1	0	0	1	362.917	0	0	405.396	0.0454802	8	16360	0	0	0	甘肃省	C	5.24324	0	1551.32	5.66098			0.36092	8.537	0.073897	0.4734	0.038294	9.49	1.03138	0.09391				0
2006	10017081	30	1	1	0	2	397.902	0	0	481.256	0.860687	14.3684	53506	0	1	0	云南省	C	4.55215	0	5350.6	5.07738			0.546321	8.80095	0.063923	0.4294	0.031039	24.1		0.14956				1
2007	10017081	30	1	1	0	2	367.015	0	0	470.399	0.859725	15.3008	48841	0	1	0	云南省	C	4.28596	0	4631.3	4.81157		1.27218	0.488569	8.87812	0.067927	0.4298	0.04025	30	0	0.14609				1
2007	10017103	18	1	0	0	2	371.724	0	0	241	0.0240378	34.3448	10500	0	1	0	福建省	C	4.91248	0	995.652	5.27776			0.49217	8.9325	0.05709	0.4919	0.056712	618.28		0.02004				1
2008	10017113	15	1	0	0		157.114	0	0	60.4762	0.328346	0	17650	0	0	0	福建省	C	6.11168	0	1765	5.72014			0.635124	9.01845	0.065284	0.5004	0.058617	696.29	32.6346	0.04114				0
2006	10017194	28	1	0	0	2	443.108	0	0	136.2	0.226689	15.4667	50361	0	0	0	福建省	C	6.19105	0	5036.1	6.70598			0.592025	8.83058	0.046754	0.4936	0.058328	572.77	57.1871	0.11834				0
2007	10017194	28	1	0	0	2	514.233	0	0	147.767	0.184864	34.4667	61176	0	0	1	福建省	C	6.32955	0	5800.95	6.84436		1.29891	0.49217	8.9325	0.05709	0.4919	0.056712	618.28	33.098	0.11564				1
2007	10017246	23	1	0	0	1	73.3944	1	0	52.3667	0.0646085	12.8667	12611	0	1	1	福建省	C	4.89393	0	1195.83	5.45192			0.49217	8.9325	0.05709	0.4919	0.056712	618.28		0.006				2
2005	10017261	21	1	0	1	2	66.3642	0	0	74.8013	0.749712	7.4702	8912	0	0	0	江西省	C	3.99866	0	891.2	4.53785			0.571792	8.36311	0.038723	0.4727	0.03853	199.89	0	0.0643				0
2007	10017261	21	1	0	1	2	201.867	0	0	101.815	0.458567	16.2296	19820	0.0508073	0	5	江西省	C	6.08075	0	1879.41	6.60781			0.646542	8.52789	0.064163	0.4898	0.072207	236	10.1362	0.06858				5
2006	10017279	19	1	0	0	1	67.7269	0	0	65.4706	0.982672	6.95798	14025	0	1	0	重庆市	C	5.17565	0	1402.5	5.76347			0.464218	8.4602	0.033297	0.3842	0.044945	55.48	39.9287	0.04188				1
2007	10017279	19	1	0	0	1	85.4581	0	0	128.236	0.690688	6.6601	16389	0.00872536	1	0	重庆市	C	5.2629	0	1554.07	5.83373		1.78821	0.685731	8.55964	0.04421	0.4046	0.037697	78.21	36.0344	0.08172				1
2005	10017286	24	1	0	0	2	2525.29	1	0	1055.18	0.204468	66.2567	76153	0	0	0	上海市	C	5.19616	0	7615.3	5.55785			0.260859	9.02547	0.031676	0.4815	0.178441	565.21	0	0.11641				0
2006	10017286	24	1	0	0	2	2000.59	0	0	1470.88	0.059948	65.8235	35559	0	0	0	上海市	C	4.59288	0	3555.9	4.9035		0.269074	0.451163	9.10134	0.034249	0.4756	0.218309	566.56		0.10003				0
2006	10017312	23	1	0	0	1	586.958	1	0	250.764	0.419828	9.83333	41669	0	0	1	辽宁省	C	5.77836	0	4166.9	6.23912			0.537409	9.67301	0.030736	0.5083	0.095746	477.16	2.68785	0.05897				1
2007	10017312	23	1	0	0	1	783.902	1	0	249.686	0.422687	34.7941	79644	0	0	1	辽宁省	C	6.5981	0	7552.16	7.09574		0.317356	0.334312	9.76305	0.037749	0.5243	0.099958	691.72	1.37921	0.06585				1
2006	10017321	28	1	1	1	2	90.7092	1	0	1548.09	0.719887	41.078	13234	0	0	2	北京市	C	2.83231	1	1323.4	3.36451			0.406009	8.6834	0.067131	0.27	0.293558	362.87	0.285628	1.08012				2
2005	10017399	52	1	0	1	2	83.1493	0	0	126.907	0.698859	8.78028	29860	0.0751842	2	0	云南省	C	5.25772	0	2986	5.88824			0.664239	8.70351	0.058471	0.4139	0.033731	14.32	70.5127	0.13708				2
2006	10017399	64	1	0	1	2	103.142	0	0	123.985	0.650723	7.96802	29810	0.105502	2	5	云南省	C	5.84147	0	2981	6.46871		81.3397	0.546321	8.80095	0.063923	0.4294	0.031039	24.1	64.7739	0.11918				7
2007	10017399	64	1	0	1	2	128.553	0	0	193.162	0.848413	11.5106	25608	0.0722821	2	5	云南省	C	4.52035	0	2428.25	5.10687	1.66697	0.897135	0.488569	8.87812	0.067927	0.4298	0.04025	30	79.5185	0.10606	0.0670955	50.0092	0	7
2006	10017434	31	1	0	0	2	176.361	0	0	517.711	0.957552	12.5663	14398	0	0	0	四川省	C	3.02985	0	1439.8	3.5055			0.747555	9.43656	0.042671	0.4344	0.045098	96.31	0.863314	0.07231				0
2007	10017434	31	1	0	0	2	308.317	0	0	596.866	0.994259	13.3537	25026	0	0	0	四川省	C	3.95354	0	2373.07	4.42788		0.374535	0.62629	9.52407	0.056205	0.4394	0.040982	113.54	0.755141	0.06651				0
2005	10017453	19	1	1	0	1	108.35	0	0	99.4857	0.642806	13.4	13075	0	1	1	山东省	C	4.46821	0	1307.5	4.99954			0.525529	10.0694	0.037108	0.5787	0.0444	740.19	10.2119	0.06425				2
2006	10017453	19	1	1	0	1	197.722	0	0	231.75	0.490447	13.5833	44205	0	1	1	山东省	C	2.57828	0	4420.5	2.68786		0.179911	0.667674	10.1722	0.039991	0.5822	0.057276	797.24	11.1639	0.23799				2
2007	10017453	19	1	1	0	1	274.5	0	0	377.235	0.660636	8.73	57394	0	1	1	山东省	C	5.52354	0	5442.33	6.09304	0.330145	0.884849	0.54179	10.2596	0.044057	0.5732	0.057813	837.32	7.75458	0.21026	0.0190868	276.437	0	2
2008	10017453	19	1	1	0		389.458	0	0	402.738	0.557797	0	97423	0	1	1	山东省	C	8.23154	0	9742.3	7.94159	0.644392	0.534155	0.630321	10.3278	0.051917	0.5723	0.054689	569.67	11.407	0.32508	0.0352412	367.091	0	2
2005	10017457	18	1	1	0	1	209.345	0	0	308.618	0.729746	9.68978	185572	0	1	3	安徽省	C	6.85765	0	18557.2	7.58191			0.320523	8.78232	0.035091	0.4152	0.038459	56.81	5.60645	1.58615				4
2007	10017457	18	1	1	0	1	477.557	0	0	370.772	0.75008	14.4839	416134	0	1	3	安徽省	C	8.11354	0	39459.5	8.8442			0.625522	8.95571	0.05259	0.4468	0.03934	228.04	5.21122	1.35262				4
2005	10017516	19	1	0	0	2	108.533	0	0	44.8533	2.07848	5.93333	8085	0	0	5	广西壮族自治区	C	2.69801	0	808.5	1.74487			0.56795	8.51331	0.042508	0.3792	0.03999	31.24	350.011	0.00761				5
2006	10017516	19	1	0	0	2	84.525	0	0	24.125	2.96684	5.925	6763	0	0	7	广西壮族自治区	C	3.21458	0	676.3	3.68618		1.09817	0.098417	8.61517	0.045789	0.3958	0.045693	35.67	355.665	0.00507				7
2007	10017516	31	1	0	0	2	104.575	0	0	223.6	0.242006	9.375	8366	0	0	7	广西壮族自治区	C	4.0908	0	793.298	4.56291	2.00466	1.15151	0.432345	8.72204	0.051478	0.4165	0.040124	52.01	309.475	0.13797	0.0804349	104.263	0	7
2005	10017538	101	1	0	1	1	114.51	0	1	110.675	0.655942	11.0906	216181	0.00218336	0	2	上海市	C	6.45934	0	21618.1	7.27025			0.260859	9.02547	0.031676	0.4815	0.178441	565.21	0.586175	0.97253				2
2006	10017538	101	1	0	1	1	110.391	0	1	113.526	0.681518	11.9934	207334	0.00231028	0	2	上海市	C	6.93249	0	20733.4	7.73753		4.68066	0.451163	9.10134	0.034249	0.4756	0.218309	566.56	0.617361	0.9189				2
2007	10017538	101	0	0	1	1	90.8688	0	1	94.8817	0.81225	14.9556	150188	0	0	2	上海市	C	5.28435	0	14241.4	6.06661	0.894371	0.493885	0.298185	9.18684	0.040717	0.4545	0.213408	602.24	0.898786	0.85518	0.190866	538.626	0	2
2005	10017575	20	1	0	0	2	233.386	0	0	114.005	0.809976	7.35909	45072	0	1	1	四川省	C		0	4507.2	6.44195			0.47692	9.33265	0.0458	0.4153	0.034832	73.18	82.8008	0.16873				2
2006	10017575	20	1	0	0	2	261.21	0	0	115.014	0.855215	16.8	54728	0	0	6	四川省	C		0	5472.8	6.6881		1.01057	0.747555	9.43656	0.042671	0.4344	0.045098	96.31	36.5444	0.15622				6
2007	10017576	23	1	0	0	2	341.818	0	0	206.318	0.41529	14.8182	7370	0	0	0	浙江省	C	4.18314	0	698.853	4.51962			0.453431	9.58417	0.062144	0.5411	0.085919	788.21	0.68684	0.00809				0
2009	10017576	21	1	0	0		380.583	0	0	176.25	0.465957	0	9047		0	0	浙江省	C	4.58732	0	904.7	4.45263			0.496326	9.65291	0.066727	0.518	0.100447	678.98		0.00968				0
2005	10017586	25	1	1	0	2	745.564	0	0	316.692	0.413894	10.9487	24852	0.0586271	0	0	浙江省	C	5.5302	0	2485.2	5.92625			0.339671	9.3953	0.051264	0.5341	0.054219	637.22	0.710607	0.0201				0
2008	10017610	24	1	0	0		301	0	0	67	0.50209	0	30500	0	0	2	贵州省	C	7.88512	0	3050	7.70772			0.477417	8.86559	0.063995	0.3955	0.03505	12.07	2.09836	0.02814				2
2006	10017637	21	1	0	0	1	696.033	0	0	310.233	0.615881	18.2333	92867	0	0	0	辽宁省	C	6.73075	0	9286.7	7.24587			0.537409	9.67301	0.030736	0.5083	0.095746	477.16		0.05102				0
2007	10017637	21	1	0	0	1	1060.85	0	0	526.372	0.648659	24.3333	82746	0	0	1	辽宁省	C	7.08105	0	7846.31	7.55027		1.09044	0.334312	9.76305	0.037749	0.5243	0.099958	691.72	1.63134	0.05106				1
2005	10017650	24	1	0	0	2	431.79	0	0	497.587	0.647152	10	54082	0	0	0	山西省	C	6.36693	0	5408.2	6.89674			0.75276	9.41832	0.042129	0.5562	0.055691	22.7	0.0088754	0.1463				0
2006	10017650	24	1	0	0	2	482.783	0	0	442.971	0.494487	23.1812	51926	0	0	0	山西省	C	6.71908	0	5192.6	7.24882		4.80755	0.56873	9.5102	0.038732	0.5633	0.066485	37.63	0.0092439	0.12529				0
2007	10017650	24	1	0	0	2	407.587	0	0	409.419	0.475228	19.1355	51591	0	0	0	山西省	C	6.27685	0	4892.07	6.81912	3.80436	3.0762	0.511007	9.59013	0.049619	0.5708	0.071899	102.11	0.0098118	0.1106	0.273531	388.463	0	0
2005	10017652	22	1	0	0	1	451.589	1	0	161.28	0.776091	23.6449	46304	0	1	0	浙江省	C	5.27022	0	4630.4	5.7728			0.339671	9.3953	0.051264	0.5341	0.054219	637.22	0	0.0454				1
2006	10017652	22	1	0	0	1	375.397	1	0	140.222	0.746095	19.0476	44933	0	1	0	浙江省	C	5.13852	0	4493.3	5.65846		6.5068	0.653102	9.4896	0.056753	0.5414	0.084191	708.64	0	0.0476				1
2007	10017652	22	1	0	0	1	255.614	1	0	120.803	0.875517	19.0909	31415	0	3	0	浙江省	C	5.1232	0	2978.9	5.64816	0.840594	0.452328	0.453431	9.58417	0.062144	0.5411	0.085919	788.21		0.04446	0.0722231	662.565	0	3
2005	10017666	23	1	0	0	1	825.534	0	0	561.356	0.58144	30.8221	234672	0	1	0	四川省	C	6.54328	0	23467.2	7.149			0.47692	9.33265	0.0458	0.4153	0.034832	73.18	0	0.41246				1
2008	10017694	15	1	0	0		1620.6	0	0	760.05	0.156832	0	30672	0	0	1	湖北省	C		0	3067.2	7.22573			0.539877	9.46071	0.057617	0.4381	0.080755	225.36	1.00939	0.07992				1
2009	10017694	17	1	0	0		1007.33	0	0	662	0.0606518	0	34210		0	1	湖北省	C	4.00795	0	3421	3.88941		2.16876	0.128767	9.52573	0.066593	0.4659	0.076327	249.85	0.906168	0.14001				1
2006	10017728	22	1	0	0	2	63.5662	0	0	274.913	0.750585	5.03846	21728	0	1	2	河北省	C	4.5265	0	2172.8	5.23996			0.733293	9.98462	0.042532	0.5332	0.039318	160.58	5.00736	0.74054				3
2006	10017759	18	1	0	0	2	380.561	0	0	291.552	0.858426	17.0626	165045	0	1	2	浙江省	C	6.17601	0	16504.5	6.82746			0.653102	9.4896	0.056753	0.5414	0.084191	708.64	0.666485	0.23851				3
2007	10017759	18	1	0	0	2	388.971	0	0	290.358	0.892715	18.1844	172263	0	1	3	浙江省	C	6.28286	0	16334.7	6.93901		17.7267	0.453431	9.58417	0.062144	0.5411	0.085919	788.21	0.664476	0.26427				4
2006	10017770	21	0	0	0	2	1043.25	1	0	75.9559	0.431752	7.64706	68200	0	0	2	河南省	C	6.44383	0	6820	6.89834			0.549188	9.69494	0.042648	0.5439	0.041363	147.1	1.13152	0.02204				2
2007	10017770	21	1	0	0	2	2138.78	0	0	213.462	0.149477	7.07692	125119	0	0	1	河南省	C	7.16277	0	11864.3	7.6128		0.339565	0.659077	9.78925	0.052806	0.5517	0.04044	232.81	0.200265	0.07216				1
2005	10017792	21	1	0	0	2	928.571	0	0	164.464	0.769815	12	244500	0	1	0	山东省	C	7.30761	0	24450	7.91316			0.525529	10.0694	0.037108	0.5787	0.0444	740.19	1.79959	0.1624				1
2007	10017792	21	1	0	0	2	1460.69	0	0	142.345	0.577035	12	423270	0	2	0	山东省	C	8.42231	0	40136.2	9.03095			0.54179	10.2596	0.044057	0.5732	0.057813	837.32	0.62288	0.3912				2
2006	10017815	42	1	0	0	2	170.498	0	0	59.4244	0.676736	11.5073	16558	0.0105689	2	2	贵州省	C	5.70643	0	1655.8	6.27827			0.65114	8.86012	0.04919	0.4193	0.027182	14.68	7.62049	0.03089				4
2007	10017846	20	1	0	0	2	1051.66	0	0	999.184	0.805578	9.90789	105694	0	1	0	河北省	C	6.37843	0	10022.3	6.84494			0.514271	10.0643	0.051843	0.5322	0.041581	183.73	0.459773	0.39967				1
2005	10017874	48	1	1	1	2	217.622	0	0	369.42	0.895157	28.2395	56301	0	0	0	广东省	C	6.1372	0	5630.1	6.72492			0.222263	9.78523	0.035981	0.5027	0.058107	1020.17	0	0.04247				0
2007	10017874	48	1	1	1	2	391.138	0	0	589.391	0.809694	34.0978	81849	0	0	0	广东省	C	6.317	9	7761.25	6.89895			0.09203	9.99479	0.044553	0.5016	0.064563	1302.26	0	0.07931				0
2005	10017880	40	1	0	0	2	135.529	0	0	96.0294	0.89219	10.1691	18488	0	0	7	福建省	C	5.34288	0	1848.8	5.87104			0.491404	8.72536	0.043723	0.4882	0.049828	514.04	31.9126	0.04661				7
2006	10017880	40	1	0	0	2	142.368	0	0	97.0441	0.759433	10.0441	19086	0	0	6	福建省	C	5.36479	0	1908.6	5.89288		6.14357	0.592025	8.83058	0.046754	0.4936	0.058328	572.77	15.4564	0.04502				6
2007	10017880	40	1	0	0	2	140.939	0	0	56.1757	0.705196	14.3986	20689	0	0	6	福建省	C	5.35589	0	1961.81	5.89306	6.43904	6.66768	0.49217	8.9325	0.05709	0.4919	0.056712	618.28	14.6915	0.03862	0.36517	3981.13	0	6
2005	10017912	23	0	0	0	2	497.624	1	0	105.43	0.886421	6	112505	0	0	3	河南省	C	7.08994	0	11250.5	7.67718			0.655258	9.59046	0.037459	0.5208	0.042187	101.46	7.509	0.08153				3
2005	10017917	25	0	0	0	1	817.043	0	0	134.074	0.480435	7.01196	209999	0.00347621	1	0	四川省	C		0	20999.9	8.95963			0.47692	9.33265	0.0458	0.4153	0.034832	73.18	0	0.06658				1
2006	10017917	21	0	0	0	1	454.418	0	0	182.982	0.585632	13.3727	271898	0.00441342	1	0	四川省	C		0	27189.8	7.733		0.76121	0.747555	9.43656	0.042671	0.4344	0.045098	96.31	0	0.45945				1
2007	10017917	21	0	0	0	1	489.097	0	0	150.554	0.472328	12.7923	336128	0	1	0	四川省	C		0	31873	8.01737	0.934446	1.15616	0.62629	9.52407	0.056205	0.4394	0.040982	113.54		0.45455	0.0382956	106.097	0	1
2006	10017926	27	1	1	0	1	274.958	0	0	118.815	0.800026	20.8538	88690	0	0	0	广东省	C	6.69649	0	8869	7.33543			0.580806	9.89168	0.040558	0.5052	0.057029	1156.76	0.773481	0.1213				0
2006	10017943	23	1	0	0	1	287.63	0	0	369.592	0.743913	12.9413	178244	0.00812931	1	4	宁夏回族自治区	C	7.02644	0	17824.4	7.71856			0.305829	7.93792	0.059928	0.4819	0.072692	11	13.2004	0.39127				5
2007	10017973	30	1	0	0	1	141.593	0	0	89.2067	0.135192	12.2644	54603	0	0	0	广东省	C	5.94762	0	5177.68	6.60392			0.09203	9.99479	0.044553	0.5016	0.064563	1302.26		0.28009				0
2006	10018044	21	1	0	0	2	88.4079	0	0	26.0789	0.758829	7.76316	10487	0	0	0	四川省	C	4.60527	0	1048.7	5.07158			0.747555	9.43656	0.042671	0.4344	0.045098	96.31	0.0009536	0.00913				0
2007	10018044	21	1	0	0	2	144.516	0	0	138.29	0.955097	17.4032	9635	0	0	1	四川省	C	3.82806	0	913.63	4.2731		1.33186	0.62629	9.52407	0.056205	0.4394	0.040982	113.54	8.012	0.0572				1
2005	10018053	22	1	0	0	1	122.651	0	0	254.695	0.577017	8.77181	39086	0.00360743	0	0	山东省	C	4.96904	0	3908.6	5.58102			0.525529	10.0694	0.037108	0.5787	0.0444	740.19	0	0.28865				0
2005	10018061	21	1	0	0	1	2416.92	0	0	391.667	0.712979	9.66667	220010	0	1	2	江苏省	C	6.46435	0	22001	6.97922			0.462568	9.7348	0.044853	0.5568	0.068004	1087.79	4.07254	0.0756				3
2006	10018061	21	1	0	0	1	2816.67	0	0	436.767	0.733	9.83333	258010	0	1	2	江苏省	C	6.7317	0	25801	7.24637		1.22998	0.316998	9.83853	0.044468	0.5635	0.072374	1389.6	3.47273	0.07983				3
2007	10018061	21	1	0	0	1	2597.84	0	0	523.706	0.607043	17.3529	258010	0	1	2	江苏省	C	6.39058	0	24465.5	6.84465	2.3863	3.45062	0.650053	9.93326	0.045145	0.5499	0.081151	1664.67	3.66229	0.07915	0.193651	3972.4	0	3
2005	10018064	23	1	1	0	1	185.254	0	0	131.905	0.67497	10.0317	11442	0	1	1	浙江省	C	4.01573	0	1144.2	4.46199			0.339671	9.3953	0.051264	0.5341	0.054219	637.22	37.5459	0.03641				2
2006	10018064	23	1	1	0	1	204.26	0	0	169.94	0.675415	12.2	10254	0	1	1	浙江省	C	4.02687	0	1025.4	4.44873		1.78565	0.653102	9.4896	0.056753	0.5414	0.084191	708.64	24.7162	0.03569				2
2007	10018064	23	1	1	0	1	247.1	0	0	171.46	0.724834	13.24	12361	0	1	1	浙江省	C	3.78663	0	1172.12	4.20874	2.7303	1.37306	0.453431	9.58417	0.062144	0.5411	0.085919	788.21	32.7612	0.03986	0.234585	2152.05	0	2
2005	10018078	24	1	0	0	1	103.327	0	0	101.145	0.683264	10.1455	5683	0	1	1	浙江省	C	3.8214	0	568.3	4.25363			0.339671	9.3953	0.051264	0.5341	0.054219	637.22	36.0373	0.00992				2
2006	10018078	24	1	0	0	1	360.125	0	0	260.062	0.856525	11.4583	17286	0	1	1	浙江省	C	4.32279	0	1728.6	4.74048		0.193556	0.653102	9.4896	0.056753	0.5414	0.084191	708.64	7.62698	0.01787				2
2007	10018078	24	1	0	0	1	248.78	0	0	149.54	0.743614	16.56	12439	0	1	1	浙江省	C	4.32771	0	1179.52	4.74968	0.381257	0.485534	0.453431	9.58417	0.062144	0.5411	0.085919	788.21	6.54336	0.01581	0.0327572	300.51	0	2
2009	10018078	25	1	0	0		149.981	0	0	191.865	0.811767	0	7799		1	1	浙江省	C	4.22297	0	779.9	4.05464			0.496326	9.65291	0.066727	0.518	0.100447	678.98	26.4239	0.02306				2
2006	10018091	21	1	0	0	2	3056.83	0	0	701.86	0.316089	10.31	278465	0.0493707	0	3	辽宁省	C	7.88883	0	27846.5	8.3845			0.537409	9.67301	0.030736	0.5083	0.095746	477.16	32.6073	0.07735				3
2008	10018170	17	1	0	0		263.747	0	0	53	0.57413	0	118686	0	0	3	广东省	C	8.67504	0	11868.6	8.42369			0.542097	10.0637	0.053234	0.5001	0.070354	1331.17	1.40202	0.05463				3
2006	10018182	53	1	1	1	1	1369.08	0	0	491.783	0.89809	21.0407	786708	0	1	4	天津市	C	8.02049	1	78670.8	8.71846			0.7265	8.4174	0.043781	0.5576	0.152216	329.3	13.1561	2.14811				5
2007	10018182	53	1	1	1	1	1619.28	0	0	526.69	0.90532	24.5509	1105782	0	1	4	天津市	C	8.27397	0	104855	8.99272		0.642552	0.706903	8.50603	0.049081	0.5507	0.157403	401.32	7.54377	1.86402				5
2009	10018309	20	1	1	0		88.6749	0	0	24.2956	0.848337	0	18001		1	0	江苏省	C	6.42492	0	1800.1	6.18827			0.643871	10.0736	0.049338	0.5388	0.077648	1729.81	13.5548	0.0164				1
2007	10018337	22	1	1	0	2	117.346	0	0	77.9231	0.913787	15.5513	9268	0	0	1	浙江省	C	4.41735	0	878.829	4.88617			0.453431	9.58417	0.062144	0.5411	0.085919	788.21	5.46181	0.01754				1
2006	10018343	23	1	0	0	2	974.275	0	0	281.132	0.750811	14.3956	87985	0	1	1	四川省	C	6.55384	0	8798.5	7.03948			0.747555	9.43656	0.042671	0.4344	0.045098	96.31	16.5028	0.167				2
2007	10018436	65	1	1	0	2	242.486	0	0	298.069	0.523042	20.4028	17785	0	2	3	广东省	C	4.86026	0	1686.44	5.32079			0.09203	9.99479	0.044553	0.5016	0.064563	1302.26	7.08117	0.12102				5
2006	10018460	21	1	0	0	2	120.786	0	0	185.314	0.850113	8.74762	24382	0	0	1	云南省	C	6.21649	0	2438.2	6.79043			0.546321	8.80095	0.063923	0.4294	0.031039	24.1	27.5515	0.09845				1
2007	10018460	21	1	0	0	2	300.542	0	0	544.271	0.704466	12.514	35492	0	0	1	云南省	C	6.19958	0	3365.49	6.70208		0.573764	0.488569	8.87812	0.067927	0.4298	0.04025	30	19.9079	0.06296				1
2005	10018489	19	1	0	0	2	619.706	0	0	164.706	0.511161	7.27941	67530	0	0	0	湖南省	C	6.63952	0	6753	7.16725			0.683725	9.11714	0.027996	0.3937	0.044896	170.99	17.7699	0.0531				0
2007	10018489	19	1	0	0	2	994.9	0	0	127	0.665354	8.4	81200	0	0	1	湖南省	C	6.74252	0	7699.71	7.23823			0.54747	9.28698	0.043622	0.4149	0.061676	248.69	0	0.098				1
2005	10018528	28	1	1	0	1	46.8576	1	0	39.261	0.586427	12.9695	13823	0	5	0	广东省	C	4.54666	0	1382.3	5.15738			0.222263	9.78523	0.035981	0.5027	0.058107	1020.17	0	0.03607				5
2006	10018528	28	1	1	0	1	22.735	1	0	48.88	0.473353	5.1	8327	0	5	0	广东省	C	3.87295	0	832.7	4.51647		0.394059	0.580806	9.89168	0.040558	0.5052	0.057029	1156.76	0	0.09001				5
2007	10018528	28	1	1	0	1	62.1775	1	0	48.88	0.473353	7.2	24452	0	5	0	广东省	C	5.12166	0	2318.64	5.76473	0.384115	0.19442	0.09203	9.99479	0.044553	0.5016	0.064563	1302.26	0	0.08812	0.0247996	500.218	0	5
2005	10018530	21	1	0	0	1	120.614	1	0	59.0698	0.708819	8.01395	25776	0	0	0	四川省	C	5.45996	0	2577.6	6.03694			0.47692	9.33265	0.0458	0.4153	0.034832	73.18	0	0.02967				0
2006	10018530	21	1	0	0	1	143.774	0	0	56.6516	0.56087	15.3387	44125	0	0	0	四川省	C	6.02113	0	4412.5	6.6372		0.372482	0.747555	9.43656	0.042671	0.4344	0.045098	96.31		0.05031				0
2007	10018530	21	1	0	0	1	271.756	0	0	120.298	0.36803	13	55179	0	1	0	四川省	C	5.93245	0	5232.3	6.50463	0.572363	1.07853	0.62629	9.52407	0.056205	0.4394	0.040982	113.54		0.12974	0.0234566	64.9861	0	1
2005	10018606	23	1	0	0	1	123	1	0	79.2	0.687374	6.88	5607	0	1	0	江苏省	C	3.43804	0	560.7	3.85994			0.462568	9.7348	0.044853	0.5568	0.068004	1087.79	3.56697	0.01022				1
2006	10018606	23	1	0	0	1	58.6	1	0	109.1	0.348304	10.18	3238	0	1	1	江苏省	C	2.98939	0	323.8	3.05025		0.365062	0.316998	9.83853	0.044468	0.5635	0.072374	1389.6	3.08833	0.01757				2
2007	10018606	23	1	0	0	1	90	1	0	113.12	0.36616	14	3791	0	1	1	江苏省	C	3.16255	0	359.478	3.58462	0.61996	1.75568	0.650053	9.93326	0.045145	0.5499	0.081151	1664.67	16.6909	0.0178	0.0503105	1032.03	0	2
2005	10018689	19	1	0	0	1	181.375	0	0	55.625	0.224719	5.6875	14510	0	0	0	湖南省	C	4.9551	0	1451	5.42702			0.683725	9.11714	0.027996	0.3937	0.044896	170.99	0	0.04				0
2006	10018689	19	1	0	0	1	487.5	0	0	92.7083	0.224719	7.3125	23400	0	0	0	湖南省	C	5.35755	0	2340	5.77539		0.416952	0.232332	9.19818	0.032517	0.4099	0.050694	206.74		0.04				0
2007	10018689	19	1	0	0	1	556.771	0	0	90.2083	0.230947	7.8125	26725	0	0	0	湖南省	C	5.54158	0	2534.17	5.9592	0.697151	2.30123	0.54747	9.28698	0.043622	0.4149	0.061676	248.69		0.0388	0.0429978	173.375	0	0
2007	10018694	21	1	0	1	2	1052.05	0	0	606.873	0.528553	40.3632	727622	0	3	0	上海市	C	6.64377	0	68996.1	7.3476			0.298185	9.18684	0.040717	0.4545	0.213408	602.24	0.133008	0.85802				3
2005	10018716	21	1	0	0	2	392.5	0	0	62.5	0.872	25.625	31860	0	1	1	江苏省	C	5.25063	0	3186	5.72246			0.462568	9.7348	0.044853	0.5568	0.068004	1087.79	12.0527	0.0155				2
2006	10018716	21	1	0	0	2	448.78	0	0	64.878	0.887218	30.7317	33700	0	1	0	江苏省	C	5.69451	0	3370	6.16866		3.48382	0.316998	9.83853	0.044468	0.5635	0.072374	1389.6	11.3947	0.0149				1
2007	10018716	21	1	0	0	2	908.246	0	0	94.386	0.63197	32.807	50110	0	1	0	江苏省	C	5.97054	0	4751.63	6.40637	0.841109	0.538887	0.650053	9.93326	0.045145	0.5499	0.081151	1664.67	8.50234	0.0294	0.0682569	1400.17	0	1
2005	10018799	18	1	1	0	2	410.783	0	0	229.6	0.252323	6	10436	0	0	0	贵州省	C	5.36251	0	1043.6	5.80395			0.760055	8.76851	0.049577	0.4122	0.033222	16.15	14.885	0.0244				0
2007	10018799	18	1	1	0	2	618.4	0	0	108.667	1.05317	10	26918	0	0	0	贵州省	C	5.65074	0	2552.47	6.06159			0.47155	8.94793	0.061339	0.3981	0.032154	11.66	8.02986	0.03192				0
2005	10018814	30	1	0	0	2	582.446	0	0	1200.26	0.540406	35.794	127620	0.0592384	1	3	江苏省	C	7.01417	0	12762	7.5998			0.462568	9.7348	0.044853	0.5568	0.068004	1087.79	1.00298	0.1628				4
2006	10018814	30	1	0	0	2	560.629	0	0	812.052	0.333843	47.3322	155581	0	1	3	江苏省	C	7.15667	3	15558.1	7.76428		0.990321	0.316998	9.83853	0.044468	0.5635	0.072374	1389.6	0.822723	0.56677				4
2007	10018814	30	1	0	0	2	522.593	0	0	982.686	0.404954	57.0464	160165	0.027865	0	2	江苏省	C	6.44962	3	15187.5	7.05511	1.8236	7.60526	0.650053	9.93326	0.045145	0.5499	0.081151	1664.67	0.0111934	0.75548	0.147987	3035.69	5.47079	2
2014	10018814	31		0	0		682.508	0	0	1738.82	0.146191	55.1687	250619		1	0	江苏省	C	8.22483	6	25061.9	7.6765			0.239201	10.3044	0.066206	0.474	0.14279	1729.89	3.06e-05	0.81355				1
2005	10018823	20	1	1	0	2	249.746	0	0	132.984	0.357126	7.42857	13678	0	0	0	广西壮族自治区	C	5.17411	0	1367.8	5.62052			0.56795	8.51331	0.042508	0.3792	0.03999	31.24	0	0.00705				0
2007	10018823	20	1	1	0	2	739.464	0	0	108.339	0.287127	10.7679	30874	0	0	3	广西壮族自治区	C	6.51068	0	2927.6	6.94423			0.432345	8.72204	0.051478	0.4165	0.040124	52.01	8.23884	0.01152				3
2005	10018882	67	1	0	0	2	191.524	0	0	292.857	0.48935	11.3095	8044	0	1	3	浙江省	C	4.48559	0	804.4	4.88929			0.339671	9.3953	0.051264	0.5341	0.054219	637.22	0	0.05107				4
2006	10018882	67	1	0	0	2	221.854	0	0	261.024	0.547561	12.7317	9096	0	1	0	浙江省	C	4.47466	0	909.6	4.87597		1.59305	0.653102	9.4896	0.056753	0.5414	0.084191	708.64	0.0769569	0.03332				1
2007	10018882	67	1	0	0	2	268.231	0	0	323.846	0.576643	17.1795	10461	0.00028678	1	0	浙江省	C	4.76839	0	991.954	5.16443	1.83225	2.11675	0.453431	9.58417	0.062144	0.5411	0.085919	788.21		0.034	0.157426	1444.2	0	1
2005	10018896	73	0	0	1	2	299.115	1	0	73.5807	2.82936	9.3354	101155	0	1	0	河南省	C	6.3304	0	10115.5	6.95064			0.655258	9.59046	0.037459	0.5208	0.042187	101.46		0.14254				1
2005	10018928	18	1	0	1	2	170.242	1	0	300.203	0.706614	5.95844	76997	0.0223126	11	4	贵州省	C	6.12256	0	7699.7	6.76205			0.760055	8.76851	0.049577	0.4122	0.033222	16.15	29.6115	0.76747				15
2006	10018928	18	1	0	1	2	123.578	0	0	357.833	0.768334	6.57203	63846	0.047176	11	4	贵州省	C	5.81992	0	6384.6	6.48271		1.04715	0.65114	8.86012	0.04919	0.4193	0.027182	14.68	17.8555	1.07883				15
2007	10018928	18	1	0	1	2	162.208	1	0	330.911	0.802235	81.8977	112977	0.0168884	1	4	贵州省	C	6.39044	0	10712.9	7.08672	0.711346	0.362125	0.47155	8.94793	0.061339	0.3981	0.032154	11.66	21.6243	1.24729	0.0228726	8.2943	0	5
2006	10018949	21	1	0	0	1	180.722	1	0	374.822	0.33361	16.7444	14693	0	0	0	福建省	C	4.69428	0	1469.3	5.17866			0.592025	8.83058	0.046754	0.4936	0.058328	572.77	0	0.05782				0
2005	10019058	26	1	0	0	2	110.87	0	0	41.7652	0.451801	9.21739	25000	0	0	0	湖南省	C	5.58907	0	2500	6.17346			0.683725	9.11714	0.027996	0.3937	0.044896	170.99	0.288	0.045				0
2006	10019058	26	1	0	0	2	526.25	0	0	108.875	0.627899	30	25749	0	0	0	湖南省	C	6.21054	0	2574.9	6.68258		6.62491	0.232332	9.19818	0.032517	0.4099	0.050694	206.74	0.186415	0.07489				0
2007	10019058	26	1	0	0	2	564	0	0	114.333	0.602216	24.6667	47354	0	1	0	湖南省	C	5.72459	0	4490.3	6.18967	0.539735	0.338152	0.54747	9.28698	0.043622	0.4149	0.061676	248.69	0.19776	0.06462	0.0332889	134.227	0	1
2005	10019087	20	1	0	0	2	148.643	0	0	34.7333	0.615355	12.8133	45446	0.0592351	1	0	广西壮族自治区	C	5.11125	0	4544.6	5.72356			0.56795	8.51331	0.042508	0.3792	0.03999	31.24	0	0.00202				1
2006	10019087	20	1	0	0	2	164.367	0	0	23.43	0.488832	12.31	46033	0.0594791	1	2	广西壮族自治区	C	5.09393	0	4603.3	5.7063		15.2377	0.098417	8.61517	0.045789	0.3958	0.045693	35.67	22.1398	0.00399				3
2007	10019087	20	1	0	0	2	146.1	0	0	20.7	0.409018	14.9733	47468	0.0550687	1	2	广西壮族自治区	C	5.07155	0	4501.11	5.68368	16.9413	8.16728	0.432345	8.72204	0.051478	0.4165	0.040124	52.01	15.095	0.00345	0.679752	881.118	0	3
2006	10019117	36	1	0	0	2	77.0348	0	0	126.009	1.15513	10.313	8876	0	0	0	安徽省	C	4.46903	0	887.6	4.97939			0.486634	8.86734	0.036975	0.4332	0.047213	111.09		0.06958				0
2007	10019117	36	1	0	0	2	114.371	0	0	144.924	1.14076	14.6762	11995	0	0	0	安徽省	C	4.98015	0	1137.41	5.48043		0.743117	0.625522	8.95571	0.05259	0.4468	0.03934	228.04	65.939	0.07023				0
2007	10019120	17	1	0	0	2	66.9706	0	0	503.961	1.14673	18.8824	12355	0	0	0	安徽省	C	3.92683	0	1171.55	4.49837			0.625522	8.95571	0.05259	0.4468	0.03934	228.04		0.52703				0
2005	10019150	26	1	0	1	1	85.3104	1	0	297.002	0.880018	20.5853	37167	0.00051121	0	0	广东省	C	5.09517	0	3716.7	5.74456			0.222263	9.78523	0.035981	0.5027	0.058107	1020.17	0	0.4937				0
2007	10019150	26	1	0	1	1	119.038	1	0	336.155	0.942065	26.1437	42007	0	0	0	广东省	C	5.19554	0	3983.27	5.82177			0.09203	9.99479	0.044553	0.5016	0.064563	1302.26	0	0.57504				0
2005	10019171	64	1	1	1	2	817.731	1	0	956.834	0.686935	47.5543	658760	0	2	1	江苏省	C	7.63032	0	65876	8.3392			0.462568	9.7348	0.044853	0.5568	0.068004	1087.79	0.371319	1.1665				3
2006	10019171	64	1	1	1	2	1163.6	0	0	1303.16	0.7349	49.4835	802200	0	2	2	江苏省	C	8.15312	0	80220	8.85564		0.995869	0.316998	9.83853	0.044468	0.5635	0.072374	1389.6	0.606931	0.9394				4
2007	10019171	64	1	1	1	2	1664.38	1	0	1819.77	0.699584	61.4507	1150870	0.00017378	2	2	江苏省	C	8.4547	0	109130	9.15981	0.737401	0.600429	0.650053	9.93326	0.045145	0.5499	0.081151	1664.67	0.0247411	2.0346	0.0598409	1227.53	0	4
2014	10019171	45		0	1		1574.9	1	1	1100.74	0.644275	59.6955	2568303		1	0	江苏省	C	10.7863	0	256830	10.0446			0.239201	10.3044	0.066206	0.474	0.14279	1729.89	0.0001366	8.68493				1
2006	10019198	34	1	0	0	1	33.3196	1	1	54.1821	0.0635946	10.0939	203262	0	1	0	广东省	C	7.24565	0	20326.2	8.09919			0.580806	9.89168	0.040558	0.5052	0.057029	1156.76	0.491976	1.07784				1
2005	10019260	25	0	0	1	2	310.554	1	0	646.296	1.62603	13.5582	189622	0.119654	1	9	河南省	C	6.72778	0	18962.2	7.43334			0.655258	9.59046	0.037459	0.5208	0.042187	101.46	83.9143	2.9709				10
2006	10019260	25	0	0	1	2	286.18	1	0	608.533	0.823496	15.6104	196861	0.110753	1	3	河南省	C	7.40245	0	19686.1	8.11112		5.22018	0.549188	9.69494	0.042648	0.5439	0.041363	147.1	80.8286	2.7586				4
2007	10019260	25	1	0	1	2	367.282	0	0	570.257	0.860794	8.83611	243168	0	1	8	河南省	C	6.94294	0	23058.2	7.64972	1.79685	1.16206	0.659077	9.78925	0.052806	0.5517	0.04044	232.81	69.0081	3.41398	0.0726642	418.325	0	9
2009	10019280	17	1	0	0		299.333	0	0	49.5556	0.0341928	0	54010		1	0	四川省	C	7.92874	0	5401	7.72765			0.459138	9.70027	0.061018	0.4743	0.056221	245.22	2.65432	0.08495				1
2007	10019293	18	1	0	0	2	485.02	0	0	243.9	0.592661	9.6	49678	0	0	0	山东省	C	5.58089	0	4710.67	6.07628			0.54179	10.2596	0.044057	0.5732	0.057813	837.32		0.05628				0
2006	10019294	25	1	0	0	2	8357.67	0	0	6883.33	1.25046	64.6333	246730	2.027e-05	1	0	浙江省	C	5.69416	0	24673	6.06316			0.653102	9.4896	0.056753	0.5414	0.084191	708.64	0.0918008	0.2904				1
2005	10019298	25	1	0	0	2	177.389	0	0	116.542	0.967048	10.1389	23687	0.00582598	1	1	安徽省	C		0	2368.7	6.27809			0.320523	8.78232	0.035091	0.4152	0.038459	56.81	39.5217	0.04284				2
2005	10019300	24	1	0	0	2	253.014	0	0	674.307	0.586411	13.65	30663	0	0	0	湖北省	C	5.66215	0	3066.3	6.19353			0.578773	9.19528	0.040014	0.4264	0.050749	180.27	15.5318	0.41747				0
2006	10019300	24	1	0	0	2	276.629	0	0	710.614	0.581559	13.8429	35872	0.032839	0	4	湖北省	C	6.12148	0	3587.2	6.65289		1.24891	0.666071	9.287	0.042955	0.4418	0.077125	195.19	19.0399	0.39501				4
2007	10019300	24	1	0	0	2	350.764	0	0	729.207	0.532398	21.0571	41582	0	0	4	湖北省	C	6.27648	0	3942.97	6.80789	1.5298	1.94034	0.237963	9.38098	0.05176	0.425	0.081572	210.34	20.5429	0.37642	0.124789	321.778	0	4
2005	10019315	29	1	0	0	1	257.55	0	0	490.775	0.417299	10.05	8050	0.00770186	1	1	浙江省	C	4.56133	0	805	4.96005			0.339671	9.3953	0.051264	0.5341	0.054219	637.22	4.77019	0.02452				2
2006	10019315	29	1	0	0	1	192.904	0	0	372.346	0.436525	11.5192	7915	0.00694883	1	1	浙江省	C	3.94667	0	791.5	4.37314		11.563	0.653102	9.4896	0.056753	0.5414	0.084191	708.64	5.17498	0.05352				2
2007	10019315	29	1	0	0	1	161.088	0	0	575.912	0.40524	13.7059	5735	0.0524847	1	1	浙江省	C	4.00518	0	543.816	4.3869	0.926485	0.494233	0.453431	9.58417	0.062144	0.5411	0.085919	788.21	8.82652	0.05313	0.0796028	730.265	0	2
2005	10019360	40	1	0	0	2	291.915	0	0	154.169	0.315732	7	108000	0	0	10	江苏省	C	5.86463	0	10800	6.49536			0.462568	9.7348	0.044853	0.5568	0.068004	1087.79	8.40278	0.2753				10
2006	10019360	40	1	0	0	2	568.651	0	0	186.125	0.353411	8.3045	148670	0	0	10	江苏省	C	7.17922	0	14867	7.78798		0.617071	0.316998	9.83853	0.044468	0.5635	0.072374	1389.6	5.15235	0.229				10
2007	10019360	40	1	0	0	2	699.161	0	0	143.893	0.397621	10.0671	202190	0	0	10	江苏省	C	7.37597	0	19172.5	7.98781	0.681729	0.724784	0.650053	9.93326	0.045145	0.5499	0.081151	1664.67	4.32912	0.1946	0.055323	1134.85	0	10
2008	10019360	40	1	0	0		815.201	0	0	1157.72	0.0412464	0	230050	0	0	10	江苏省	C	7.66103	0	23005	7.42971	1.30062	1.66465	0.459526	10.0093	0.045762	0.5379	0.070431	1744.61	3.60791	2.94	0.0916047	2269.08	0	10
2007	10019378	18	1	0	0	2	253.651	1	0	120.954	0.757017	22.1128	47572	0	1	1	广东省	C	6.05323	0	4510.97	6.61991			0.09203	9.99479	0.044553	0.5016	0.064563	1302.26	181.316	0.18032				2
2007	10019413	23	1	0	0	1	115.66	1	0	53.5094	0.667137	18	12260	0	0	0	福建省	C	4.80091	0	1162.54	5.30228			0.49217	8.9325	0.05709	0.4919	0.056712	618.28		0.00184				0
2008	10019413	24	1	0	0		219.581	1	0	88.2742	0.589987	0	14644	0	0	0	福建省	C	4.78803	0	1464.4	4.55246		1.31637	0.635124	9.01845	0.065284	0.5004	0.058617	696.29		0.01554				0
2006	10019455	19	1	0	0	2	848.346	0	0	269.315	0.602953	15.0769	97589	0	0	0	安徽省	C	6.47532	0	9758.9	6.99868			0.486634	8.86734	0.036975	0.4332	0.047213	111.09		0.05769				0
2007	10019455	19	1	0	0	2	1238.6	0	0	310.242	0.339735	11.875	125579	0	0	4	安徽省	C	6.67151	0	11907.9	7.1865		0.92428	0.625522	8.95571	0.05259	0.4468	0.03934	228.04	11.9736	0.1064				4
2009	10019455	20	1	0	0		901.972	0	0	887.206	0.475288	0	158953		0	4	安徽省	C	8.22207	0	15895.3	8.04021			0.640264	9.09336	0.077379	0.4875	0.046595	265.33	11.041	0.69413				4
2005	10019479	65	1	1	1	2	105.336	0	0	116.703	1.41764	18.2397	77112	0	3	3	湖南省	C	6.49083	0	7711.2	7.20859			0.683725	9.11714	0.027996	0.3937	0.044896	170.99	5.86874	0.37957				6
2005	10019532	25	1	0	0	2	458.167	1	0	102.667	0.603896	12	25960	0	0	1	江苏省	C	5.40599	0	2596	5.84753			0.462568	9.7348	0.044853	0.5568	0.068004	1087.79	1.28814	0.0366				1
2006	10019532	25	1	0	0	2	650	1	0	112.5	0.648889	13.3333	36980	0	1	1	江苏省	C	5.89288	0	3698	6.33399		0.558443	0.316998	9.83853	0.044468	0.5635	0.072374	1389.6	0.584099	0.043				2
2005	10019540	22	1	0	0	1	61.3835	0	0	152.639	0.870893	7.82707	8568	0	1	2	山东省	C		0	856.8	4.59549			0.525529	10.0694	0.037108	0.5787	0.0444	740.19	6.65266	0.14991				3
2006	10019540	22	1	0	0	1	47.3043	0	0	156.278	0.856666	6	7510	0	1	2	山东省	C		0	751	4.62438		1.48587	0.667674	10.1722	0.039991	0.5822	0.057276	797.24	39.9467	0.14013				3
2007	10019554	19	1	0	0	1	192.219	0	0	116.953	0.903273	17.4062	12301	0	0	0	浙江省	C	4.694	0	1166.43	5.1422			0.453431	9.58417	0.062144	0.5411	0.085919	788.21		0.02109				0
2007	10019611	36	1	1	0	2	221.311	0	0	202.459	0.811336	12	14164	0	0	0	四川省	C	4.81034	0	1343.09	5.25319			0.62629	9.52407	0.056205	0.4394	0.040982	113.54	4.91405	0.01712				0
2007	10019648	28	1	1	0	2	278.34	0	0	416.53	0.84583	23.694	138630	0	0	0	江苏省	C	6.63003	3	13145.5	7.30483			0.650053	9.93326	0.045145	0.5499	0.081151	1664.67	0.1952	0.384				0
2006	10019659	20	1	0	0	1	87.7792	0	0	65.2468	0.875199	6.49351	7088	0	0	1	河北省	C	3.35228	0	708.8	3.81987			0.733293	9.98462	0.042532	0.5332	0.039318	160.58	7.11061	0.01653				1
2007	10019659	20	1	0	0	1	92.125	0	0	86.6528	0.839397	7.01389	8128	0	0	1	河北省	C	3.68514	0	770.73	4.14562		2.19014	0.514271	10.0643	0.051843	0.5322	0.041581	183.73	4.20381	0.01382				1
2005	10019666	24	1	0	0	1	189.377	0	0	269.836	1.03483	30.411	25898	0	1	2	广东省	C	5.29745	0	2589.8	5.83327			0.222263	9.78523	0.035981	0.5027	0.058107	1020.17	77.6994	0.21518				3
2006	10019666	24	1	0	0	1	174.291	0	0	213.473	1.09432	34	25802	0	1	2	广东省	C	5.38354	0	2580.2	5.92077		52.6561	0.580806	9.89168	0.040558	0.5052	0.057029	1156.76	45.1539	0.18744				3
2007	10019666	24	1	0	0	1	201.705	0	0	148.301	1.11445	42	28574	0	1	4	广东省	C	5.36426	0	2709.5	5.89995	6.96226	3.75035	0.09203	9.99479	0.044553	0.5016	0.064563	1302.26	36.9717	0.12108	0.449504	9066.68	0	5
2009	10019666	31	1	0	0		499.948	0	0	139.956	1.06997	0	49307		1	4	广东省	C	8.02235	0	4930.7	7.79793			0.518325	10.1127	0.058336	0.4919	0.068688	1334.41	12.946	0.11071				5
2005	10019718	26	1	0	0	2	676.743	0	0	247.108	0.783222	27.2162	50079	0	1	0	广东省	C		0	5007.9	6.15091			0.222263	9.78523	0.035981	0.5027	0.058107	1020.17	0	0.03694				1
2006	10019718	22	1	0	0	1	278.222	0	0	97.2339	0.635316	35.7419	68999	0	1	0	广东省	C		0	6899.9	6.3613		0.615382	0.580806	9.89168	0.040558	0.5052	0.057029	1156.76		0.0527				1
2007	10019718	22	1	0	0	1	1438.52	0	0	593.617	0.767499	19.2667	86311	0	1	3	广东省	C		0	8184.36	6.37098	0.800415	1.07659	0.09203	9.99479	0.044553	0.5016	0.064563	1302.26	0	0.13775	0.0516771	1042.35	0	4
2005	10019727	27	1	0	0	1	887.995	1	0	173.276	0.430972	12.9219	167509	0	0	1	江苏省	C	6.77784	0	16750.9	7.34299			0.462568	9.7348	0.044853	0.5568	0.068004	1087.79	0.224167	0.07414				1
2005	10019737	30	1	0	0	1	145.944	0	0	119.394	0.513427	9.7125	19963	0.00010019	1	0	福建省	C	5.50348	0	1996.3	6.04886			0.491404	8.72536	0.043723	0.4882	0.049828	514.04	0	0.06401				1
2006	10019737	30	1	0	0	1	182.016	0	0	130.889	0.315122	15.754	14465	0	1	0	福建省	C	5.42894	0	1446.5	5.94895		0.612267	0.592025	8.83058	0.046754	0.4936	0.058328	572.77		0.04055				1
2007	10019737	30	1	0	0	1	104	0	0	122.853	0.276529	18.055	13313	0	1	1	福建省	C	4.59718	0	1262.39	5.10173	0.784392	1.34886	0.49217	8.9325	0.05709	0.4919	0.056712	618.28	2.41922	0.02722	0.0444844	484.974	0	2
2006	10019771	28	1	0	0	2	204.608	0	0	226.069	0.459864	9.60784	18013	0	0	3	陕西省	C	5.30871	0	1801.3	5.80648			0.356442	8.68362	0.009821	0.5145	0.074552	73.73	97.7072	0.1098				3
2007	10019771	28	1	0	0	2	204.608	0	0	223.029	0.530089	26.5686	9174	0	0	3	陕西省	C	5.97018	0	869.916	6.46767		0.262922	0.428138	8.80079	0.016284	0.5149	0.077269	90.88	412.454	0.08693				3
2005	10019822	20	1	0	0	1	376.786	0	0	261.429	0.802596	10.1786	20350	0.0004914	0	2	江苏省	C	4.93239	0	2035	5.36654			0.462568	9.7348	0.044853	0.5568	0.068004	1087.79	5.50368	0.0686				2
2006	10019822	20	1	0	0	1	427.6	0	0	312.933	0.486153	12.6667	30380	0.00263331	0	2	江苏省	C	5.16005	0	3038	5.62525		0.494536	0.316998	9.83853	0.044468	0.5635	0.072374	1389.6	3.68664	0.1193				2
2006	10019827	19	1	0	0	1	149.201	0	0	47.9566	0.883128	21.2754	46652	0	0	0	湖南省	C	6.99532	1	4665.2	7.69354			0.232332	9.19818	0.032517	0.4099	0.050694	206.74		0.17893				0
2007	10019829	21	1	1	0	2	642.938	0	0	278.375	0.759542	15	9572	0	1	0	浙江省	C	4.14475	0	907.656	4.44888			0.453431	9.58417	0.062144	0.5411	0.085919	788.21		0.00351				1
2007	10019854	21	1	0	0	1	316.725	0	0	1016.25	0.390332	18.65	11853	0.0295284	3	0	浙江省	C	4.54671	0	1123.95	4.94558			0.453431	9.58417	0.062144	0.5411	0.085919	788.21	0.555185	0.07586				3
2006	10019862	30	1	1	0	2	656.292	1	0	427.667	0.134938	13	13332	0	0	0	辽宁省	C	5.59092	0	1333.2	5.93657			0.537409	9.67301	0.030736	0.5083	0.095746	477.16	5.30453	0.01418				0
2005	10019957	19	1	0	0	2	1117.96	0	0	261.745	0.645318	26.3636	62148	0	0	0	内蒙古自治区	C	6.65763	0	6214.8	7.08988			0.642749	9.17395	0.030617	0.4541	0.079285	97.84	1.52539	0.06496				0
2005	10019973	27	1	0	0	2	315.05	0	0	235.912	0.813702	15.15	23678	0	0	0	广东省	C	5.14999	0	2367.8	5.62214			0.222263	9.78523	0.035981	0.5027	0.058107	1020.17	27.273	0.156				0
2005	10019983	53	1	1	1	2	328.534	0	1	544.221	0.703354	10.6453	939229	0	1	22	陕西省	C	7.65188	0	93922.9	8.50097			0.494371	8.59853	0.011126	0.4701	0.061722	51.85	1.02339	5.04023				23
2006	10019983	53	1	1	1	2	712.677	0	1	564.97	0.90268	19.5668	2178540	0	3	22	陕西省	C	8.35313	0	217854	9.18858		0.245979	0.356442	8.68362	0.009821	0.5145	0.074552	73.73	14.2113	9.93683				25
2007	10019983	53	1	1	1	2	891.925	0	1	745.633	0.867537	24.5437	2611937	0	3	22	陕西省	C	8.49421	0	247674	9.33952	0.436769	1.43113	0.428138	8.80079	0.016284	0.5149	0.077269	90.88	0.10853	12.8414	0.0337488	39.6936	0	25
2009	10020028	18	1	0	0		313.344	0	0	191.41	0.820572	0	18898		1	0	浙江省	C	4.5181	0	1889.8	4.35804			0.496326	9.65291	0.066727	0.518	0.100447	678.98	4.23325	0.03743				1
2007	10020034	21	1	0	0	1	193.496	0	0	343.472	0.649585	11.9512	23009	0.0171237	0	0	广东省	C	5.05489	0	2181.81	5.57257			0.09203	9.99479	0.044553	0.5016	0.064563	1302.26	1.02667	0.16386				0
2014	10020102	21		0	0		72.8074	0	0	165.663	0.984529	19.2037	29239		0	0	江苏省	C	4.49553	0	2923.9	4.02769			0.239201	10.3044	0.066206	0.474	0.14279	1729.89	0.0031533	0.14236				0
2007	10020110	21	1	0	0	1	243.183	1	1	200.364	0.700323	14.6342	921437	0.0001986	0	0	广东省	C	7.86431	0	87374.4	8.71616			0.09203	9.99479	0.044553	0.5016	0.064563	1302.26	1.22828	3.5806				0
2009	10020110	36	1	0	0		368.248	1	1	221.281	0.641674	0	901633		0	3	广东省	C	8.41935	7	90163.3	8.09494			0.518325	10.1127	0.058336	0.4919	0.068688	1334.41	19.4646	3.6246				3
2005	10020138	24	1	0	0	1	630	1	0	3940.17	0.166808	20.9167	20268	0	1	0	浙江省	C	4.51235	0	2026.8	4.80353			0.339671	9.3953	0.051264	0.5341	0.054219	637.22	0	0.15294				1
2006	10020138	24	1	0	0	1	541.583	1	0	3737.67	0.125769	22.6667	6683	0	1	0	浙江省	C	4.67586	0	668.3	4.97321		0.193977	0.653102	9.4896	0.056753	0.5414	0.084191	708.64		0.19474				1
2007	10020138	24	1	0	0	1	206.816	0	0	1178.03	0.141539	13.2105	7846	0	1	0	浙江省	C	4.78161	0	743.989	5.17512	0.286757	1.71055	0.453431	9.58417	0.062144	0.5411	0.085919	788.21		0.17994	0.0246379	226.025	0	1
2005	10020177	20	1	0	0	1	124.607	0	0	93.3329	0.378553	7.95245	84996	0.00588263	1	0	四川省	C	5.89869	0	8499.6	6.6043			0.47692	9.33265	0.0458	0.4153	0.034832	73.18	0.0705916	0.2631				1
2006	10020177	20	1	0	0	1	138.303	0	0	76.5803	0.809984	7.96667	73256	0	1	0	四川省	C	6.74876	0	7325.6	7.44588		1.318	0.747555	9.43656	0.042671	0.4344	0.045098	96.31	0.730452	0.19086				1
2005	10020185	20	1	0	0	2	459.679	0	0	77.8679	0.233913	12	128540	0	1	0	山东省	C	6.8007	0	12854	7.40612			0.525529	10.0694	0.037108	0.5787	0.0444	740.19	0.24117	0.195				1
2005	10020196	28	1	1	0	2	4943.58	0	0	2437.86	0.489742	54.8154	665714	0	0	0	江苏省	C	8.5589	0	66571.4	9.08274			0.462568	9.7348	0.044853	0.5568	0.068004	1087.79	0	0.7005				0
2005	10020211	23	1	1	0	2	3482.55	0	0	2172.15	0.493225	7.45455	839477	0.00053009	1	3	宁夏回族自治区	C	8.38841	0	83947.7	8.97355			0.355232	7.82788	0.055295	0.4591	0.068193	11.64	0.267774	1.15404				4
2006	10020211	23	1	1	0	2	4822.93	0	0	3168.08	0.498754	13.9111	1056017	9.47e-05	0	3	宁夏回族自治区	C	8.30627	0	105602	8.89454		0.855891	0.305829	7.93792	0.059928	0.4819	0.072692	11	0.170452	3.06795				3
2007	10020211	23	1	1	0	2	2959.25	0	0	2004.1	0.635539	12.1679	1514078	0	0	2	宁夏回族自治区	C	8.90812	0	143571	9.5831	0.702579	0.601609	0.407685	8.02191	0.080646	0.4916	0.074262	12.9	0.764277	3.01651	0.0521751	9.06327	0	2
2007	10020263	21	1	1	0	2	234.073	1	0	256.61	0.670706	18.3537	19194	0	0	0	浙江省	C	4.14172	0	1820.05	4.6161			0.453431	9.58417	0.062144	0.5411	0.085919	788.21		0.01208				0
2005	10020326	66	1	1	1	1	221.204	0	0	1094.62	1.07239	18.5447	34335	0	1	2	北京市	C	6.18055	0	3433.5	6.76694			0.357194	8.61648	0.062007	0.2908	0.244879	290.97	4.56677	0.33689				3
2006	10020326	67	1	1	1	1	210.858	0	0	971.211	1.05789	33.6469	38857	0	1	2	北京市	C	5.91334	0	3885.7	6.52725		1.58258	0.406009	8.6834	0.067131	0.27	0.293558	362.87	3.7059	0.34605				3
2007	10020326	67	1	1	1	1	217.805	0	0	924.025	1.05601	26.0597	54148	0	1	2	北京市	C	5.4097	0	5134.53	6.02863	0.899764	0.662156	0.711761	8.74593	0.072114	0.2548	0.301273	385.2	1.98655	0.36884	0.271074	346.589	0	3
2005	10020338	20	1	1	0	2	177.48	0	0	96.8235	1.22529	26.3627	15680	0	2	1	重庆市	C	3.75965	0	1568	4.25716			0.501591	8.38019	0.031139	0.3631	0.046305	42.56	0	0.03102				3
2006	10020338	20	1	0	0	2	146.927	0	0	157.373	0.973778	14.8267	18418	0	2	0	重庆市	C	5.45241	0	1841.8	5.99072		1.21767	0.464218	8.4602	0.033297	0.3842	0.044945	55.48	0	0.03474				2
2007	10020338	20	1	1	0	2	300.061	0	0	181.958	0.946075	13.6121	43582	0	2	0	重庆市	C	5.99867	0	4132.62	6.54731	0.340914	0.239084	0.685731	8.55964	0.04421	0.4046	0.037697	78.21	0	0.03198	0.0128515	26.6628	0	2
2005	10020370	29	1	0	0	2	736.485	0	0	924.273	0.502246	5.36364	48749	0	0	1	福建省	C	5.85553	0	4874.9	6.30721			0.491404	8.72536	0.043723	0.4882	0.049828	514.04	13.9349	0.16907				1
2006	10020370	29	1	0	0	2	1284.12	0	0	783.797	0.516197	26.4844	81244	0	0	1	福建省	C	6.71987	0	8124.4	7.16813		0.391145	0.592025	8.83058	0.046754	0.4936	0.058328	572.77	10.5716	0.16913				1
2007	10020370	29	1	0	0	2	1677.69	0	0	751.062	0.458653	19.0308	109154	0	0	1	福建省	C	6.77372	0	10350.4	7.22368	0.539766	0.760847	0.49217	8.9325	0.05709	0.4919	0.056712	618.28	9.04311	0.16398	0.0306112	333.726	0	1
2007	10020388	33	1	0	0	2	1911.25	0	0	821.315	0.990162	19.2	385664	0	0	1	江苏省	C	7.42525	0	36570.2	7.99478			0.650053	9.93326	0.045145	0.5499	0.081151	1664.67		0.18145				1
2005	10020408	22	1	1	0	2	75.25	0	0	79.0714	0.828817	12.1071	25450	0.00078585	1	0	江苏省	C	4.81593	0	2545	5.42117			0.462568	9.7348	0.044853	0.5568	0.068004	1087.79	0	0.13				1
2006	10020408	22	1	1	0	2	126.536	0	0	88.1786	0.829486	16	42020	0	0	0	江苏省	C	5.31596	0	4202	5.92113		0.398128	0.316998	9.83853	0.044468	0.5635	0.072374	1389.6		0.1189				0
2007	10020408	22	1	1	0	2	215.804	0	0	85.4071	0.80363	19.8571	61208	0	1	0	江苏省	C	4.97241	0	5803.99	5.57768	0.490273	0.572594	0.650053	9.93326	0.045145	0.5499	0.081151	1664.67		0.11565	0.0397862	816.143	0	1
2008	10020418	19	1	0	0		278.379	0	0	117.379	0.914072	0	16873	0	1	1	广西壮族自治区	C	6.62802	0	1687.3	6.28349			0.526444	8.7791	0.060726	0.4327	0.032942	67.45	12.517	0.00175				2
2008	10020425	15	1	0	0		529.667	1	0	288.958	0.552127	0	12512	0	0	0	浙江省	C	4.88694	0	1251.2	4.67826			0.62915	9.62291	0.064688	0.5396	0.095304	699.58		0.02221				0
2009	10020425	16	1	0	0		570.88	1	0	310.96	0.595446	0	8620		0	0	浙江省	C	4.73595	0	862	4.61975		0.642116	0.496326	9.65291	0.066727	0.518	0.100447	678.98		0.04037				0
2009	10020437	24	1	0	0		558.229	0	0	499.706	0.311963	0	59787		0	1	上海市	C	7.33566	0	5978.7	7.13807			0.485455	9.24638	0.044437	0.3989	0.236561	719.85	0.96342	0.05696				1
2005	10020445	29	1	1	0	1	99.8778	0	0	69.4444	0.63648	10	8794	0	1	1	山东省	C	4.30165	0	879.4	4.7858			0.525529	10.0694	0.037108	0.5787	0.0444	740.19	4.18467	0.009				2
2007	10020445	29	1	1	0	1	98.6705	0	0	62.2273	0.610847	6.98864	8556	0	1	1	山东省	C	4.435	0	811.314	4.92778			0.54179	10.2596	0.044057	0.5732	0.057813	837.32	4.55557	0.00276				2
2005	10020462	28	1	1	0	2	45.79	0	0	55.785	0.907233	7.195	10451	0	0	0	山西省	C	4.30433	0	1045.1	4.87343			0.75276	9.41832	0.042129	0.5562	0.055691	22.7	0.884126	0.03291				0
2006	10020462	28	1	1	0	2	36.81	0	0	59.45	0.976114	7.41	6580	0	0	1	山西省	C	4.2905	0	658	4.8597		0.430181	0.56873	9.5102	0.038732	0.5633	0.066485	37.63	9.65045	0.02717				1
2007	10020462	28	1	1	0	2	78.905	0	0	74.705	0.935948	15.005	15844	0	0	1	山西省	C	4.4984	0	1502.39	5.06766	0.482741	0.23455	0.511007	9.59013	0.049619	0.5708	0.071899	102.11	2.22978	0.02416	0.0347088	49.2927	0	1
2005	10020494	22	1	1	0	2	4905.96	0	0	724.577	0.997293	5.19231	358226	0.0537342	0	2	辽宁省	C	8.11566	0	35822.6	8.58473			0.480653	9.59457	0.028523	0.4913	0.083423	296.25	3.31238	0.05428				2
2006	10020494	22	1	1	0	2	3347.98	0	0	414.011	0.782226	6.4023	279726	0.0852012	0	2	辽宁省	C	7.17201	0	27972.6	7.65283		0.794607	0.537409	9.67301	0.030736	0.5083	0.095746	477.16	5.20509	0.07944				2
2005	10020521	29	0	1	0	1	243.595	1	0	77.5	0.630968	10.2	48719	0	1	4	河南省	C	5.92263	0	4871.9	6.49193			0.655258	9.59046	0.037459	0.5208	0.042187	101.46	22.1679	0.0685				5
2005	10020523	25	1	1	0	2	360.844	0	0	245.133	0.711359	13.0889	14120	0	0	0	湖北省	C	5.2022	0	1412	5.61325			0.578773	9.19528	0.040014	0.4264	0.050749	180.27		0.01065				0
2005	10020554	26	1	0	0	1	159.091	1	0	156.3	0.478334	15	17500	0	3	0	广东省	C	4.71788	0	1750	5.22337			0.222263	9.78523	0.035981	0.5027	0.058107	1020.17	2.60457	0.05919				3
2006	10020554	26	1	0	0	1	82.7111	0	0	163.222	0.430769	10.6667	6897	0	1	0	广东省	C	4.07586	0	689.7	4.56015		0.224979	0.580806	9.89168	0.040558	0.5052	0.057029	1156.76	1.43541	0.05745				1
2007	10020554	26	1	0	0	1	139.2	0	0	294.08	0.520743	12	6550	0	1	0	广东省	C	4.15766	0	621.097	4.57975	0.307846	1.75163	0.09203	9.99479	0.044553	0.5016	0.064563	1302.26	25.9798	0.05745	0.0198755	400.896	0	1
2005	10020560	29	1	0	0	2	420	0	0	137.6	0.590407	8.86	70690	0	0	0	湖南省	C	6.18345	0	7069	6.72217			0.683725	9.11714	0.027996	0.3937	0.044896	170.99	0	0.09949				0
2006	10020560	29	1	0	0	2	533.633	0	0	162.503	0.405852	18.0816	78444	0	0	0	湖南省	C	6.34074	0	7844.4	6.87731		1.88055	0.232332	9.19818	0.032517	0.4099	0.050694	206.74		0.1284				0
2005	10020594	31	1	0	0	2	177.583	0	0	78.9444	0.450035	12.0833	6701	0.0276078	1	2	浙江省	C	3.92792	0	670.1	4.3154			0.339671	9.3953	0.051264	0.5341	0.054219	637.22	31.1894	0.00974				3
2006	10020594	31	1	0	0	2	295.367	0	0	94.5667	0.666902	17.3333	8790	0	1	1	浙江省	C	5.01644	0	879	5.38493		0.725062	0.653102	9.4896	0.056753	0.5414	0.084191	708.64	60.2958	0.01048				2
2007	10020594	31	1	0	0	2	216.833	0	0	120.233	0.509288	15	7604	0.0907417	1	3	浙江省	C	4.48911	0	721.042	4.85786	1.32668	0.928616	0.453431	9.58417	0.062144	0.5411	0.085919	788.21	46.8766	0.012	0.113988	1045.71	0	4
2008	10020597	19	1	0	0		497.143	1	0	148.857	0.846833	0	15492	0	1	1	浙江省	C	6.28232	0	1549.2	6.1427			0.62915	9.62291	0.064688	0.5396	0.095304	699.58	0.309837	0.02099				2
2005	10020617	24	1	1	0	2	1183.65	1	1	1291.28	0.689514	36.7784	1420289	0	2	1	广东省	C	7.8344	0	142029	8.59882			0.222263	9.78523	0.035981	0.5027	0.058107	1020.17	0	11.9017				3
2006	10020617	24	1	1	0	2	1203.33	1	1	1817.64	0.607676	41.4839	1545740	0.00547828	1	1	广东省	C	8.50165	0	154574	9.25535		2.31172	0.580806	9.89168	0.040558	0.5052	0.057029	1156.76	5.18e-05	20.3069				2
2007	10020617	24	1	1	0	2	1278.41	1	1	1529.93	0.586971	91.4847	2481189	0.011461	1	2	广东省	C	8.55592	0	235276	9.36719	0.669038	0.442852	0.09203	9.99479	0.044553	0.5016	0.064563	1302.26	8.08e-05	24.1234	0.0431951	871.262	0	3
2005	10020632	22	1	0	0	2	361.778	0	0	231.706	0.567768	9.61111	38731	0	1	6	福建省	C	6.04255	0	3873.1	6.56278			0.491404	8.72536	0.043723	0.4882	0.049828	514.04	5.88676	0.1454				7
2006	10020632	22	1	0	0	2	389.812	0	0	161	0.628679	29.256	58624	0	1	8	福建省	C	6.55654	0	5862.4	7.12966		0.478511	0.592025	8.83058	0.046754	0.4936	0.058328	572.77	4.91266	0.18445				9
2007	10020632	22	1	0	0	2	315.022	0	0	132.396	0.671298	28.4925	75900	0	1	7	福建省	C	6.19582	0	7197.14	6.7965	0.644366	0.896967	0.49217	8.9325	0.05709	0.4919	0.056712	618.28	2.9345	0.18972	0.0365433	398.399	0	8
2008	10020632	22	1	0	0		592.333	0	0	218.58	0.711075	0	79965	0	1	8	福建省	C	5.86539	0	7996.5	5.62472	1.81282	2.87508	0.635124	9.01845	0.065284	0.5004	0.058617	696.29	6.88626	0.26485	0.106263	1262.25	0	9
2005	10020635	24	1	1	1	1	90.8145	0	0	308.922	0.0736912	16.1893	65894	0	0	2	贵州省	C		0	6589.4	7.26634			0.760055	8.76851	0.049577	0.4122	0.033222	16.15	44.1242	1.08931				2
2006	10020635	24	1	1	1	1	93.3996	0	0	320.392	0.0961597	5.16635	59146	0	1	2	贵州省	C		0	5914.6	7.13624		1.81179	0.65114	8.86012	0.04919	0.4193	0.027182	14.68	1.78457	0.86446				3
2005	10020686	27	1	0	0	1	85.2048	1	1	229.028	0.783461	9.12322	654142	0	0	2	山东省	C	7.81778	0	65414.2	8.66662			0.525529	10.0694	0.037108	0.5787	0.0444	740.19	0.28558	2.78285				2
2006	10020686	27	1	0	0	1	106.304	1	1	350.912	0.871022	8.94088	785933	0.00371151	0	2	山东省	C	6.9937	0	78593.3	7.85324		1.0684	0.667674	10.1722	0.039991	0.5822	0.057276	797.24	0.186683	3.82194				2
2005	10020692	24	0	0	0	2	375.567	0	0	92.4845	0.258444	5.6701	70758	0	0	13	河南省	C	6.42964	0	7075.8	6.99573			0.655258	9.59046	0.037459	0.5208	0.042187	101.46	9.36997	0.08862				13
2006	10020703	20	1	0	0	2	72.9355	0	0	27.0215	0.605253	14.8387	6818	0	0	1	福建省	C	4.24317	0	681.8	4.73072			0.592025	8.83058	0.046754	0.4936	0.058328	572.77		0.00757				1
2007	10020703	20	1	0	0	2	110.037	0	0	27.7375	0.621	18.7125	8801	0	1	1	福建省	C	4.52208	0	834.546	4.99374		0.910069	0.49217	8.9325	0.05709	0.4919	0.056712	618.28	6.30283	0.0069				2
2005	10020731	20	0	0	0	1	364.238	1	0	239.342	0.640649	8.6865	179052	0	2	0	河南省	C	7.41112	0	17905.2	8.102			0.655258	9.59046	0.037459	0.5208	0.042187	101.46		0.92748				2
2006	10020731	20	0	0	0	1	418.928	1	0	340.512	0.750817	11.1878	212311	0	2	0	河南省	C	7.48517	0	21231.1	8.17911		1.15055	0.549188	9.69494	0.042648	0.5439	0.041363	147.1		1.60089				2
2007	10020731	20	1	0	0	1	574.787	1	0	418.714	0.821516	16.7841	263430	0	1	0	河南省	C	8.07957	0	24979.5	8.79135	1.15315	1.13017	0.659077	9.78925	0.052806	0.5517	0.04044	232.81		2.14342	0.0466333	268.466	0	1
2005	10020752	24	1	0	0	1	62.5316	0	0	145.019	0.963732	13.5949	8562	0	0	1	山东省	C	4.79574	0	856.2	5.33975			0.525529	10.0694	0.037108	0.5787	0.0444	740.19	13.1243	0.02586				1
2006	10020752	24	1	0	0	1	269.981	0	0	232.039	1.09548	8.6699	30286	0	0	1	山东省	C	6.19269	0	3028.6	6.69095		0.174849	0.667674	10.1722	0.039991	0.5822	0.057276	797.24	2.72601	0.02663				1
2007	10020752	24	1	0	0	1	629.951	0	0	349.695	0.905527	9.28049	44117	0	0	1	山东省	C	6.7089	0	4183.35	7.18312	0.304016	0.572546	0.54179	10.2596	0.044057	0.5732	0.057813	837.32	1.97354	0.02682	0.0175762	254.559	0	1
2009	10020788	21	1	0	0		31.5556	0	0	114.87	0.807889	0	5031		0	0	黑龙江省	C	3.73188	0	503.1	3.50165			0.616359	9.25598	0.072161	0.4729	0.065456	171.39	1.47088	0.03881				0
2005	10020822	21	1	0	0	2	85.5481	0	0	73.0556	0.617085	11.4741	19680	0	2	1	湖北省	C	5.48005	0	1968	6.08122			0.578773	9.19528	0.040014	0.4264	0.050749	180.27	1.52439	0.00493				3
2005	10020834	22	1	0	1	1	81.688	1	0	119.859	0.742361	10.2179	37393	0	1	1	江苏省	C	5.06469	0	3739.3	5.7249			0.462568	9.7348	0.044853	0.5568	0.068004	1087.79	12.6976	0.29868				2
2006	10020834	22	1	0	1	1	68.0455	1	0	116.481	0.948736	11.7464	25214	0.00079321	1	1	江苏省	C	4.854	0	2521.4	5.50211		0.502626	0.316998	9.83853	0.044468	0.5635	0.072374	1389.6	41.8815	0.26254				2
2005	10020878	50	1	0	0	2	64.6947	0	0	66.6632	0.835939	8.67368	6635	0	0	0	陕西省	C	4.04813	0	663.5	4.53801			0.494371	8.59853	0.011126	0.4701	0.061722	51.85	45.2148	0.01898				0
2006	10020878	50	1	0	0	2	95.7229	0	0	69.3614	0.951885	10.8072	6319	0	0	1	陕西省	C	4.02096	0	631.9	4.49655		4.00822	0.356442	8.68362	0.009821	0.5145	0.074552	73.73	82.2915	0.01758				1
2007	10020878	50	1	0	0	2	128.487	0	0	66.8333	0.95799	16.0256	6769	0	0	1	陕西省	C	4.65998	0	641.864	5.12899	7.63322	11.7195	0.428138	8.80079	0.016284	0.5149	0.077269	90.88	46.7389	0.01602	0.589812	693.707	0	1
2005	10020921	30	1	0	0	1	240.135	0	0	788.929	1.04505	13.0567	39589	0	0	0	内蒙古自治区	C	4.99441	0	3958.9	5.52666			0.642749	9.17395	0.030617	0.4541	0.079285	97.84	0	0.12631				0
2006	10020921	30	1	0	0	1	217.427	0	0	1316.57	1.15136	13.5618	16059	0	0	1	内蒙古自治区	C	5.55293	0	1605.9	6.03608		0.231239	0.488526	9.32037	0.03478	0.4707	0.065067	138.76	2.88935	0.39317				1
2007	10020921	30	1	0	0	1	281.966	0	0	2590.61	1.10774	16.1954	12695	0	0	0	内蒙古自治区	C	5.83542	0	1203.79	6.31595	0.289509	0.640562	0.502059	9.45119	0.04053	0.4911	0.07457	163.4		1.20359	0.0215886	47.3058	0	0
2005	10020968	25	1	1	0	1	816.844	1	0	366.174	0.361762	14.7982	89379	0.0365186	1	2	浙江省	C	6.11509	0	8937.9	6.61973			0.339671	9.3953	0.051264	0.5341	0.054219	637.22	7.76021	0.10477				3
2006	10020968	25	1	1	0	1	612.939	1	0	413.73	0.293386	15.6435	71729	0.0295139	1	3	浙江省	C	6.09651	0	7172.9	6.60706		0.892496	0.653102	9.4896	0.056753	0.5414	0.084191	708.64	9.38532	0.18029				4
2007	10020968	25	1	1	0	1	426.59	1	0	420.41	0.284805	16.6923	51133	0.0330902	1	2	浙江省	C	5.16659	0	4848.64	5.67877	0.650501	0.474156	0.453431	9.58417	0.062144	0.5411	0.085919	788.21	8.05835	0.16722	0.0558905	512.732	0	3
2014	10020976	31		0	1		106.79	0	0	82.9692	0.786074	31.0056	76733		0	0	广西壮族自治区	C	5.33543	0	7673.3	4.79634			0.49709	9.16066	0.102112	0.4674	0.080064	61.47	0	0.10093				0
2005	10020977	18	1	1	0	2	819.6	0	1	221.077	0.975881	15.7496	1208065	0.0121061	1	0	山东省	C	7.72743	6	120806	8.48409			0.525529	10.0694	0.037108	0.5787	0.0444	740.19	0.0323327	0.39862				1
2005	10020981	27	1	0	0	2	62.0245	0	0	48.4969	0.924731	9.39877	8870	0	1	1	浙江省	C	4.54701	0	887	5.09408			0.339671	9.3953	0.051264	0.5341	0.054219	637.22	7.21533	0.0145				2
2006	10020981	27	1	0	0	2	45.5038	0	0	54.4586	0.918128	9.6015	6725	0	1	1	浙江省	C	4.51479	0	672.5	5.04029		0.710873	0.653102	9.4896	0.056753	0.5414	0.084191	708.64	9.51673	0.03233				2
2007	10020981	27	1	0	0	2	117.695	0	0	85.1829	0.911525	16.3415	9577	0	1	1	浙江省	C	4.84057	0	908.13	5.31484	1.20486	0.614959	0.453431	9.58417	0.062144	0.5411	0.085919	788.21	7.04745	0.02876	0.10352	949.681	0	2
2009	10020981	28	1	0	0		119.5	0	0	92.5125	0.919335	0	7585		1	1	浙江省	C	4.88715	0	758.5	4.67177			0.496326	9.65291	0.066727	0.518	0.100447	678.98	8.35333	0.02355				2
2005	10021018	20	1	1	0	2	287.301	0	0	159.387	0.331024	6.9816	46990	0	1	1	山东省	C	5.57534	0	4699	6.1232			0.525529	10.0694	0.037108	0.5787	0.0444	740.19	4.09704	0.085				2
2007	10021018	20	1	1	0	2	301.39	0	0	175.068	0.534379	15.4576	88910	0	1	1	山东省	C	6.03138	0	8430.81	6.64248			0.54179	10.2596	0.044057	0.5732	0.057813	837.32	1.39488	0.23089				2
2005	10021025	35	1	0	0	2	147.961	0	0	61.7162	0.423618	10.4978	32303	0.0551961	2	6	云南省	C	5.65628	0	3230.3	6.2401			0.664239	8.70351	0.058471	0.4139	0.033731	14.32	13.6186	0.06781				8
2006	10021025	21	1	0	0	2	178.147	0	0	99.0826	0.561111	19.367	37593	0.0707578	0	6	云南省	C	5.46578	0	3759.3	6.04451		1.29191	0.546321	8.80095	0.063923	0.4294	0.031039	24.1	57.1726	0.10944				6
2007	10021025	21	1	0	0	2	203.79	0	0	100.981	0.833679	17.2381	32892	0	2	7	云南省	C	6.39311	0	3118.95	6.9677	1.88079	0.98471	0.488569	8.87812	0.067927	0.4298	0.04025	30	36.8201	0.10696	0.0757017	56.4238	0	9
2006	10021040	21	1	0	0	2	256.778	0	0	230.608	0.257623	12.3	148283	0	0	4	内蒙古自治区	C	7.03332	0	14828.3	7.70048			0.488526	9.32037	0.03478	0.4707	0.065067	138.76	0.236035	0.26126				4
2007	10021040	21	1	0	0	2	456.259	0	0	396.927	0.566188	8.68378	164857	0.00018198	0	4	内蒙古自治区	C	6.99708	0	15632.4	7.63241		3.47275	0.502059	9.45119	0.04053	0.4911	0.07457	163.4	0.204767	0.32907				4
2006	10021044	29	1	0	0	2	281.514	0	0	344.59	0.777536	14.4	78536	0	0	0	广东省	C	6.1349	0	7853.6	6.74391			0.580806	9.89168	0.040558	0.5052	0.057029	1156.76	65.5567	0.8021				0
2007	10021044	29	1	0	0	2	59.5506	0	0	962.292	0.740215	8.96629	5088	0	0	0	广东省	C	3.70594	0	482.465	4.18891		0.148205	0.09203	9.99479	0.044553	0.5016	0.064563	1302.26	0	0.21175				0
2005	10021082	25	1	0	0	2	174.078	0	0	53.2396	0.380063	8.56771	32491	0	0	2	福建省	C	4.52225	0	3249.1	5.08709			0.491404	8.72536	0.043723	0.4882	0.049828	514.04	38.4845	0.04525				2
2006	10021082	25	1	0	0	2	139.69	0	0	81.8608	0.562703	9.22152	21299	0	0	2	福建省	C	4.19337	0	2129.9	4.73741		0.469924	0.592025	8.83058	0.046754	0.4936	0.058328	572.77	58.707	0.03676				2
2007	10021082	25	1	0	0	2	116.216	0	0	70.1176	0.590231	10.3072	20257	0	0	2	福建省	C	4.5759	0	1920.85	5.11661	0.650613	1.77637	0.49217	8.9325	0.05709	0.4919	0.056712	618.28	65.0962	0.03753	0.0368975	402.261	0	2
2009	10021086	30	1	0	0		119.736	0	0	124.462	0.891489	0	10896		1	2	浙江省	C	5.13591	0	1089.6	4.93485			0.496326	9.65291	0.066727	0.518	0.100447	678.98	9.15933	0.02739				3
2008	10021088	16	1	0	0		239.538	0	0	249.046	0.702249	0	13435	0	0	1	河北省	C	6.93259	0	1343.5	6.30936			0.503409	10.0991	0.0639	0.5482	0.048082	237.43	33.4946	0.09106				1
2009	10021088	18	1	0	0		256.014	0	0	238.739	0.708432	0	17243		0	1	河北省	C	5.29469	0	1724.3	5.11565		0.952743	0.550307	10.1433	0.074408	0.5198	0.056168	245.8	53.355	0.09161				1
2007	10021130	24	1	1	0	2	230.755	0	0	136.019	0.640727	14.4717	12230	0	0	0	浙江省	C	5.08108	0	1159.7	5.50929			0.453431	9.58417	0.062144	0.5411	0.085919	788.21	12.6378	0.02221				0
2008	10021138	22	1	0	0		225.529	0	0	175.129	0.364222	0	15787	0	0	0	贵州省	C	6.50351	0	1578.7	6.09548			0.477417	8.86559	0.063995	0.3955	0.03505	12.07	15.3924	0.08602				0
2009	10021138	23	1	0	0		253.263	0	0	130.263	0.352727	0	23450		0	1	贵州省	C	6.52899	0	2345	6.34833		0.60554	0.419057	8.93142	0.074942	0.3774	0.033107	9.13	5.75693	0.10491				1
2005	10021142	20	1	0	0	2	713.953	1	0	184.186	0.809343	12.7907	27630	0	0	1	江苏省	C	5.74251	0	2763	6.14889			0.462568	9.7348	0.044853	0.5568	0.068004	1087.79	1.36156	0.0251				1
2007	10021142	20	1	0	0	2	1478.72	1	0	177.021	0.457933	14.6809	67560	0	1	1	江苏省	C	6.46257	0	6406.31	6.8781			0.650053	9.93326	0.045145	0.5499	0.081151	1664.67	0.821221	0.0337				2
2006	10021146	23	1	0	1	1	113.5	0	0	222.009	1.44717	23.5431	9937	0	1	2	黑龙江省	C	2.84977	0	993.7	3.36114			0.226719	9.07423	0.03756	0.5418	0.061101	139.43	3.22029	0.08144				3
2006	10021156	32	1	1	0	2	936.928	0	0	239.174	0.788644	10.8696	66613	0	0	0	四川省	C	5.91405	0	6661.3	6.37009			0.747555	9.43656	0.042671	0.4344	0.045098	96.31		0.03294				0
2005	10021169	20	0	1	0	2	380.846	0	0	505.731	0.919766	5.11538	10160	0	0	0	贵州省	C	4.83296	0	1016	5.18647			0.760055	8.76851	0.049577	0.4122	0.033222	16.15	415.748	0.00472				0
2006	10021169	20	0	1	0	2	2473.64	0	0	284.021	0.905985	13	119357	0	0	0	贵州省	C	7.19204	0	11935.7	7.60747		0.162413	0.65114	8.86012	0.04919	0.4193	0.027182	14.68	8.84741	0.00478				0
2007	10021169	20	1	1	0	2	3160.52	0	0	278.104	0.829725	15	145585	0	0	0	贵州省	C	7.63411	0	13805	8.05151	0.246568	1.2624	0.47155	8.94793	0.061339	0.3981	0.032154	11.66	7.64943	0.00464	0.0113975	5.69309	0	0
2005	10021205	36	1	1	0	1	41.1515	0	0	57.5727	0.784199	5.33636	11711	0	1	3	河北省	C	4.156	0	1171.1	4.77893			0.729101	9.89066	0.046046	0.5226	0.047313	157.81	43.1902	0.1798				4
2008	10021253	16	1	0	0		251.767	0	0	91.9333	0.592096	0	15106	0	1	0	山东省	C	5.00935	0	1510.6	4.70535			0.630321	10.3278	0.051917	0.5723	0.054689	569.67		0.02515				1
2009	10021253	41	1	0	0		368.1	0	0	105.617	0.753196	0	25226		1	0	山东省	C	6.46932	0	2522.6	6.29802		0.471319	0.253623	10.3865	0.057913	0.5576	0.060087	547.17		0.02927				1
2006	10021272	51	1	0	1	2	88.0111	0	0	22.9111	1.58293	11.9667	8347	0	1	2	陕西省	C	4.97551	0	834.7	5.45941			0.356442	8.68362	0.009821	0.5145	0.074552	73.73	124.955	0.00768				3
2007	10021272	51	1	0	1	2	93.6222	0	0	34.2333	1.28205	12.0333	9043	0	1	4	陕西省	C	3.96622	0	857.494	4.45047		6.80584	0.428138	8.80079	0.016284	0.5149	0.077269	90.88	121.633	0.01218				5
2005	10021275	19	1	0	0	2	232.614	0	0	631.286	1.02331	6.88571	16470	0	1	0	浙江省	C	4.03409	0	1647	4.49209			0.339671	9.3953	0.051264	0.5341	0.054219	637.22	0	0.1501				1
2005	10021288	29	1	0	0	1	253.598	1	0	300.037	0.58684	11.5	61878	0	1	0	辽宁省	C	6.20858	0	6187.8	6.79942			0.480653	9.59457	0.028523	0.4913	0.083423	296.25	0	0.27587				1
2006	10021288	29	1	0	0	1	7291.4	0	0	7407.1	0.567253	71.6154	72914	0	1	3	辽宁省	C	6.76762	0	7291.4	7.06492		1.19423	0.537409	9.67301	0.030736	0.5083	0.095746	477.16	2.00236	0.36711				4
2007	10021288	29	1	0	0	2	213.339	1	0	293.872	0.52714	9.19383	60540	0	1	3	辽宁省	C	4.34649	0	5740.65	4.92945	1.53276	0.7704	0.334312	9.76305	0.037749	0.5243	0.099958	691.72	0.95808	0.33731	0.15321	1060.24	0	4
2008	10021288	29	1	0	0		367.794	1	0	802.262	0.648432	0	51859	0	1	3	辽宁省	C	5.42851	0	5185.9	5.2276	1.54961	2.97932	0.21872	9.78701	0.038962	0.5496	0.110048	834.75	1.06057	0.72776	0.170531	1293.54	0	4
2005	10021297	39	1	0	0	2	112.149	0	0	185.403	0.239017	7.59197	76680	0.107394	2	7	黑龙江省	C	5.72658	0	7668	6.41321			0.321501	8.99047	0.035558	0.539	0.064194	125.58	2.80386	0.46651				9
2007	10021297	39	1	0	1	2	180.251	0	0	219.569	0.267539	10.395	100640	0.0894277	2	7	黑龙江省	C	6.36341	0	9543.09	7.04239			0.452064	9.14575	0.048465	0.5202	0.063999	164.94	12.0716	0.2768				9
2007	10021313	20	1	0	0	2	293.86	1	0	350.351	0.507261	23.6842	16510	0	1	0	江苏省	C	4.80775	12	1565.55	5.24374			0.650053	9.93326	0.045145	0.5499	0.081151	1664.67		0.1315				1
2009	10021313	21	1	0	0		213.75	1	0	286.111	0.59466	0	10400		1	0	江苏省	C	4.60308	9	1040	4.44307			0.643871	10.0736	0.049338	0.5388	0.077648	1729.81	0	0.1492				1
2006	10021346	22	1	1	0	1	89.8667	0	0	71.7667	0.232466	9.2	5183	0	1	0	福建省	C	3.87333	0	518.3	4.31489			0.592025	8.83058	0.046754	0.4936	0.058328	572.77	88.906	0.02332				1
2007	10021346	22	1	1	0	1	66.15	0	0	113.6	0.409184	6.66667	3927	0	1	0	福建省	C	4.11454	0	372.374	4.55615		0.559542	0.49217	8.9325	0.05709	0.4919	0.056712	618.28	52.0176	0.05304				1
2005	10021428	19	1	1	0	1	249.717	0	0	248.225	0.611072	9.95833	29403	0.00187056	5	4	福建省	C	2.60204	0	2940.3	1.47779			0.491404	8.72536	0.043723	0.4882	0.049828	514.04	78.6205	0.07783				9
2006	10021445	27	1	1	0	1	523.333	0	0	927.2	0.764236	7.2	7865	0	1	1	浙江省	C	4.10632	0	786.5	4.40408			0.653102	9.4896	0.056753	0.5414	0.084191	708.64	30.9434	0.06725				2
2007	10021445	27	1	1	0	1	690.941	0	0	738.941	0.777185	7.52941	11387	0	1	1	浙江省	C	4.16264	0	1079.76	4.47308		0.583397	0.453431	9.58417	0.062144	0.5411	0.085919	788.21	21.1991	0.06436				2
2007	10021452	34	1	0	0	1	103.738	0	1	106.39	0.276684	13.764	177009	0	2	0	重庆市	C	7.04159	0	16784.7	7.84082			0.685731	8.55964	0.04421	0.4046	0.037697	78.21	0.0005958	0.42538				2
2005	10021456	28	1	0	0	1	699.026	1	0	199.759	0.975968	24.1158	203808	0	1	1	上海市	C	6.94706	6	20380.8	7.56337			0.260859	9.02547	0.031676	0.4815	0.178441	565.21	0.500471	0.05453				2
2006	10021456	33	1	0	1	1	801.792	1	0	425.792	0.545014	25.3021	223989	0	1	2	上海市	C	6.6115	3	22398.9	7.22002		2.07267	0.451163	9.10134	0.034249	0.4756	0.218309	566.56	0.357696	0.3143				3
2007	10021456	33	1	0	1	1	1117.11	1	0	567.557	0.587469	33.6414	256935	0	1	1	上海市	C	6.33789	0	24363.6	6.92537	2.14617	2.18195	0.298185	9.18684	0.040717	0.4545	0.213408	602.24	0.231329	0.3448	0.45801	1292.51	0	2
2005	10021470	22	1	0	0	1	879.038	1	0	658.558	0.920134	12.0192	87480	0	0	1	江苏省	C	6.28455	0	8748	6.78445			0.462568	9.7348	0.044853	0.5568	0.068004	1087.79	1.01737	0.1914				1
2006	10021470	22	1	0	0	1	838.462	1	0	697.923	0.685551	16.5385	125990	0	0	2	江苏省	C	6.45885	0	12599	6.98239		0.541998	0.316998	9.83853	0.044468	0.5635	0.072374	1389.6	0.0007143	0.1888				2
2007	10021470	22	1	0	0	1	552.529	1	0	781.839	0.246251	11.1494	50510	0	0	0	江苏省	C	5.75047	0	4789.56	6.23122	0.426067	0.204122	0.650053	9.93326	0.045145	0.5499	0.081151	1664.67	8.14271	0.1603	0.0345759	709.262	0	0
2005	10021481	18	1	0	0	2	205.506	1	0	149.622	0.689774	25.8333	38730	0	2	0	福建省	C	5.6805	0	3873	6.2385			0.491404	8.72536	0.043723	0.4882	0.049828	514.04	0	0.06901				2
2006	10021481	18	1	0	0	2	148.39	1	0	107.103	0.689231	18.0103	45082	0.00212945	1	0	福建省	C	5.9424	0	4508.2	6.55201		1.29012	0.592025	8.83058	0.046754	0.4936	0.058328	572.77		0.06356				1
2007	10021481	18	1	0	0	2	186.667	1	0	100.192	0.709307	35.225	46133	0.00140897	1	0	福建省	C	5.81304	0	4374.52	6.4018	2.42465	6.09138	0.49217	8.9325	0.05709	0.4919	0.056712	618.28		0.07147	0.137506	1499.11	0	1
2006	10021527	25	1	1	0	1	53.3962	0	0	97.8962	0.976294	7.79245	5660	0	0	1	黑龙江省	C	4.32949	0	566	4.83107			0.226719	9.07423	0.03756	0.5418	0.061101	139.43	2.26148	0.05291				1
2007	10021527	25	1	1	0	1	40.4231	0	0	93.3558	1.07241	8.09615	3719	0	0	1	黑龙江省	C	3.73344	0	352.651	4.2329		0.394735	0.452064	9.14575	0.048465	0.5202	0.063999	164.94	3.62966	0.04745				1
2008	10021534	20	1	0	0		381.158	0	0	236.789	0.159813	0	5487	0	0	1	广西壮族自治区	C	5.91468	0	548.7	5.73218			0.526444	8.7791	0.060726	0.4327	0.032942	67.45	127.007	0.00428				1
2014	10021548	19		0	0		1677.65	1	1	365.922	1.10114	77.0368	9949356		1	0	广东省	D	10.9939	19	994936	10.0805			0.308429	10.2953	0.084954	0.4634	0.093784	1649.91	0	5.99845				1
2005	10021554	47	1	0	0	2	142.581	0	0	157.75	0.97496	11.25	27506	0	1	0	云南省	C	4.27978	0	2750.6	4.82537			0.664239	8.70351	0.058471	0.4139	0.033731	14.32	55.225	0.10717				1
2006	10021554	49	1	0	0	2	85.75	0	0	146.294	1.22284	7.21875	15361	-0.0171864	1	0	云南省	C	3.85108	0	1536.1	4.39667		0.345112	0.546321	8.80095	0.063923	0.4294	0.031039	24.1	100.37	0.07272				1
2007	10021554	49	1	0	0	2	107.594	0	0	177.812	0.933357	10.4125	18040	0.0485588	1	0	云南省	C	4.96665	0	1710.62	5.51224	0.581389	1.70543	0.488569	8.87812	0.067927	0.4298	0.04025	30	108.156	0.03826	0.0234008	17.4417	0	1
2005	10021567	22	1	0	0	2	72.55	0	0	58.8	0.823724	9.13	15893	0	0	2	陕西省	C	4.76263	0	1589.3	5.33172			0.494371	8.59853	0.011126	0.4701	0.061722	51.85	38.885	0.04598				2
2006	10021567	22	1	0	0	2	98.4134	0	0	46.1732	0.72075	9.07821	17956	0	0	1	陕西省	C	5.21063	0	1795.6	5.76786		1.60428	0.356442	8.68362	0.009821	0.5145	0.074552	73.73	34.5288	0.04342				1
2007	10021567	22	1	0	0	2	122.906	0	0	57.0187	0.71106	15.15	19108	0	0	7	陕西省	C	5.3105	0	1811.9	5.85594	2.66605	20.2922	0.428138	8.80079	0.016284	0.5149	0.077269	90.88	11.1656	0.04569	0.206003	242.29	0	7
2006	10021571	28	0	0	0	2	153.255	1	0	146.01	0.202897	42.07	27064	0	0	16	河南省	C	5.9028	0	2706.4	6.47202			0.549188	9.69494	0.042648	0.5439	0.041363	147.1	59.6808	0.11374				16
2005	10021589	30	1	1	0	2	894.732	1	1	596.368	0.687695	21.9306	4979326	0	1	15	福建省	C	8.32079	4	497933	9.13652			0.491404	8.72536	0.043723	0.4882	0.049828	514.04	0.0109171	2.24728				16
2006	10021589	30	1	1	0	2	601.969	1	1	380.313	0.488678	22.6081	3879892	0	1	15	福建省	C	8.38144	5	387989	9.21268		0.78788	0.592025	8.83058	0.046754	0.4936	0.058328	572.77	0.0483003	2.35574				16
2007	10021589	30	1	1	0	2	403.192	1	1	255.503	0.624168	25.183	1890254	0	1	15	福建省	C	8.29789	2	179242	9.1496	0.418853	0.249106	0.49217	8.9325	0.05709	0.4919	0.056712	618.28	0.0743131	2.26027	0.023754	258.968	0.837706	16
2005	10021676	19	1	1	0	1	257.97	0	0	246.15	0.561822	16.45	104942	0	2	1	湖北省	C	6.61113	0	10494.2	7.25461			0.578773	9.19528	0.040014	0.4264	0.050749	180.27	3.61952	0.37654				3
2006	10021676	19	1	1	0	1	304.7	0	0	246.877	0.571204	9.2125	121488	0	1	1	湖北省	C	6.50494	0	12148.8	7.14852		1.33806	0.666071	9.287	0.042955	0.4418	0.077125	195.19	1.88858	0.4989				2
2007	10021676	19	1	1	0	1	414.167	0	0	293.676	0.611	16.8627	167270	0	1	0	湖北省	C	6.64279	0	15861.2	7.2886	0.891765	0.691677	0.237963	9.38098	0.05176	0.425	0.081572	210.34	2.14359	0.6464	0.0727433	187.574	0	1
2007	10021685	39	1	0	0	2	104.651	1	0	74.4186	0.784821	14.5515	25310	0	0	13	辽宁省	C	5.62175	0	2400	6.23478			0.334312	9.76305	0.037749	0.5243	0.099958	691.72	78.6885	0.1201				13
2005	10021724	37	1	0	0	2	70.6733	0	0	110.473	1.07423	5.62667	11658	0.120775	0	2	四川省	C	4.77423	0	1165.8	5.31228			0.47692	9.33265	0.0458	0.4153	0.034832	73.18	177.869	0.06532				2
2006	10021724	37	1	0	0	2	108.724	0	0	86.4167	1.21208	8.48077	17479	0.0292923	0	2	四川省	C	4.40006	0	1747.9	4.9429		0.48942	0.747555	9.43656	0.042671	0.4344	0.045098	96.31	114.423	0.06019				2
2007	10021724	37	1	0	0	2	112.583	0	0	85.8269	1.26903	7.71154	17563	0	0	2	四川省	C	5.42604	0	1665.39	5.96887	0.925426	3.7926	0.62629	9.52407	0.056205	0.4394	0.040982	113.54	120.188	0.0418	0.0379259	105.073	0	2
2006	10021761	20	1	0	0	2	332.3	0	0	1153.6	0.437636	5.64286	9638	0	1	0	四川省	C	5.9632	0	963.8	6.43604			0.747555	9.43656	0.042671	0.4344	0.045098	96.31		0.04564				1
2007	10021761	20	1	0	0	2	271.538	0	0	672.756	0.73656	17.7564	25395	0.00118133	1	0	四川省	C	4.09424	0	2408.06	4.56375		0.214028	0.62629	9.52407	0.056205	0.4394	0.040982	113.54		0.2843				1
2007	10021767	23	1	0	0	1	302.105	1	0	217.068	0.786803	21.0677	34032	0	1	0	浙江省	C	4.95807	6	3227.05	5.48391			0.453431	9.58417	0.062144	0.5411	0.085919	788.21		0.06824				1
2006	10021780	24	1	0	0	1	353.54	0	0	309.735	0.571429	10.6195	35950	0	1	0	甘肃省	C	6.04123	0	3595	6.54952			0.515049	8.46444	0.054552	0.4582	0.033023	8.26	1.11266	0.12				1
2007	10021780	24	1	0	0	1	802.92	0	0	802.92	0.272727	9.48905	103000	0.00485437	1	0	甘肃省	C	6.4518	0	9766.88	6.98114		0.198471	0.36092	8.537	0.073897	0.4734	0.038294	9.49	0.409548	0.31				1
2014	10021780	25		0	0		1334.99	0	0	2989.06	0.691073	47.5553	1477208		1	0	甘肃省	C	9.14502	0	147721	8.80048				8.92551	0.123333	0.428	0.103133	6.16	0.0001516					1
2005	10021824	20	1	0	0	1	161.929	0	0	233.943	0.691378	7.77857	20608	0	0	0	湖南省	C	5.34704	0	2060.8	5.87832			0.683725	9.11714	0.027996	0.3937	0.044896	170.99	0	0.15937				0
2006	10021824	21	1	0	0	1	229.706	0	0	284.598	0.672293	9.60784	14371	0	0	0	湖南省	C	5.66524	0	1437.1	6.16284		0.54836	0.232332	9.19818	0.032517	0.4099	0.050694	206.74	0.139169	0.15747				0
2007	10021824	21	1	0	0	1	212.226	0	0	476.903	0.702922	37.9032	13159	0	0	0	湖南省	C	4.84812	0	1247.79	5.29305	0.710114	1.30016	0.54747	9.28698	0.043622	0.4149	0.061676	248.69	0.160283	0.12543	0.0437973	176.598	0	0
2005	10021847	64	1	1	1	2	137.943	0	0	320.445	0.74567	22.9532	111402	0	1	3	北京市	C	5.93059	0	11140.2	6.64985			0.357194	8.61648	0.062007	0.2908	0.244879	290.97	0.202151	1.47164				4
2006	10021847	64	1	1	1	2	181.533	1	0	332.829	0.782418	25.7602	120954	0	1	4	北京市	C	6.65078	0	12095.4	7.36971		2.37845	0.406009	8.6834	0.067131	0.27	0.293558	362.87	0.100617	1.41074				5
2007	10021847	64	1	0	1	1	165.236	1	0	336.674	0.781422	28.2313	135939	0.00228043	1	4	北京市	C	6.34732	0	12890.3	7.06572	2.62432	2.8816	0.711761	8.74593	0.072114	0.2548	0.301273	385.2	0.0944898	1.48717	0.790636	1010.89	0	5
2005	10021857	24	1	0	0	1	62.47	1	0	83.6867	0.533956	20.1083	33885	0	1	1	湖南省	C	5.92263	0	3388.5	6.6091			0.683725	9.11714	0.027996	0.3937	0.044896	170.99	33.9973	0.20587				2
2007	10021857	24	1	0	0	1	69.7667	1	0	113.374	0.544178	10.6803	32068	0	1	1	湖南省	C	5.25652	0	3040.82	5.91565			0.54747	9.28698	0.043622	0.4149	0.061676	248.69	50.4141	0.16951				2
2006	10021885	46	1	1	0	2	71.6352	0	0	66.5472	0.659011	5.83019	5236	0	0	1	山西省	C	4.58235	0	523.6	5.12717			0.56873	9.5102	0.038732	0.5633	0.066485	37.63	7.16196	0.04673				1
2007	10021885	46	1	1	0	2	78.4314	0	0	77.1046	0.691701	6.86275	9820	0	0	1	山西省	C	4.93967	0	931.172	5.48046		0.327218	0.511007	9.59013	0.049619	0.5708	0.071899	102.11	4.02718	0.04438				1
2009	10021885	47	1	0	0		76.9231	0	0	94.1692	0.707401	0	5409		0	1	山西省	C	1.78001	0	540.9	0.075646			0.319792	9.65349	0.065141	0.5428	0.076639	33.69	6.93289	0.04121				1
2005	10021903	23	1	0	0	2	328	0	0	1345.56	0.706878	66.2567	99217	0	0	1	河北省	C	6.00271	0	9921.7	6.63721			0.729101	9.89066	0.046046	0.5226	0.047313	157.81	0	2.97855				1
2005	10021969	21	0	1	0	2	240.632	0	0	114.474	0.0717241	9.57895	4327	0	0	0	贵州省	C		0	432.7	4.25807			0.760055	8.76851	0.049577	0.4122	0.033222	16.15	22.1863	0.00589				0
2007	10021969	21	1	1	0	2	126.471	0	0	63.9706	0.0726437	11.2059	4300	0	1	0	贵州省	C		0	407.743	4.52777			0.47155	8.94793	0.061339	0.3981	0.032154	11.66	19.6202	0.00561				1
2005	10022005	24	1	1	0	2	391.642	0	0	147.345	0.471888	7.57827	130175	0	1	2	广西壮族自治区	C		0	13017.5	6.50758			0.56795	8.51331	0.042508	0.3792	0.03999	31.24	33.8006	0.20659				3
2006	10022005	18	1	1	0	2	301.361	0	0	134.706	0.425373	7.01597	91852	0	1	4	广西壮族自治区	C		0	9185.2	5.4253		0.566474	0.098417	8.61517	0.045789	0.3958	0.045693	35.67	73.3876	0.19716				5
2006	10022007	27	1	0	0	1	571.21	0	0	215.161	0.785007	7.82258	32530	0	1	1	河北省	C	5.87793	0	3253	6.32281			0.733293	9.98462	0.042532	0.5332	0.039318	160.58	4.47894	0.04502				2
2009	10022007	29	1	0	0		732.629	0	0	237.548	0.795627	0	45423		1	1	河北省	C	5.52774	0	4542.3	5.36759			0.550307	10.1433	0.074408	0.5198	0.056168	245.8	9.86284	0.0444				2
2005	10022033	20	1	0	0	1	189.335	0	0	134.863	0.733202	5.12821	76000	0	0	0	湖南省	C	6.29342	0	7600	6.97782			0.683725	9.11714	0.027996	0.3937	0.044896	170.99	0.345263	0.39897				0
2007	10022033	20	1	0	0	1	208.776	0	0	140.43	0.399075	15	147463	0	1	1	湖南省	C	6.34626	0	13983	7.05163			0.54747	9.28698	0.043622	0.4149	0.061676	248.69	0.187656	0.59045				2
2007	10022037	30	1	1	0	2	1176.7	1	1	393.873	0.621516	29.3925	3160286	0	4	1	广东省	C	7.34575	0	299671	8.19473			0.09203	9.99479	0.044553	0.5016	0.064563	1302.26		2.57278				5
2005	10022107	20	1	0	0	2	172.973	1	0	199.462	0.32626	8.06312	49611	0	1	3	陕西省	C	6.07352	0	4961.1	6.68664			0.494371	8.59853	0.011126	0.4701	0.061722	51.85	38.0919	0.38769				4
2006	10022107	20	1	0	0	2	214.288	1	0	227.387	0.327138	9.60959	60475	0	1	5	陕西省	C	5.99883	0	6047.5	6.60872		0.990778	0.356442	8.68362	0.009821	0.5145	0.074552	73.73	32.7408	0.42258				6
2007	10022107	20	1	0	0	2	279.503	1	0	242.717	0.395611	11.0652	81658	0	2	5	陕西省	C	6.38471	0	7743.14	7.00501	0.85133	0.745585	0.428138	8.80079	0.016284	0.5149	0.077269	90.88	15.1288	0.42327	0.0657815	77.3688	0	7
2005	10022116	71	1	0	1	2	502.835	1	0	724.155	1.07279	24.4573	391548	0	1	0	山东省	C	6.45623	0	39154.8	7.1734			0.525529	10.0694	0.037108	0.5787	0.0444	740.19	0	1.22185				1
2008	10022117	27	1	0	0		316.667	0	0	81.7059	0.538517	0	16097	0	0	0	浙江省	C	6.10048	0	1609.7	5.84043			0.62915	9.62291	0.064688	0.5396	0.095304	699.58		0.0119				0
2014	10022170	18		0	0		82.1064	0	0	34.1767	0.566157	10.8213	31497		1	0	江苏省	C	6.96491	0	3149.7	6.64712			0.239201	10.3044	0.066206	0.474	0.14279	1729.89		0				1
2007	10022191	19	1	1	1	2	109.983	0	0	148.911	0.504548	5.62995	60803	0	0	0	河南省	C	5.81618	0	5765.59	6.49987			0.659077	9.78925	0.052806	0.5517	0.04044	232.81		0.45589				0
2007	10022194	22	1	0	0	1	725.967	1	0	373.044	0.297413	21.9148	185461	0	1	1	山东省	C	6.92681	0	17586.2	7.52835			0.54179	10.2596	0.044057	0.5732	0.057813	837.32	0.773335	0.34365				2
2005	10022233	37	1	0	0	2	72.7055	0	0	254.716	0.984901	7.70548	18151	0	0	15	山西省	C	5.05519	0	1815.1	5.66497			0.75276	9.41832	0.042129	0.5562	0.055691	22.7	0	0.3007				15
2006	10022233	37	1	0	0	2	123.686	0	0	242.997	0.999929	13.269	20676	0	0	15	山西省	C	5.94602	0	2067.6	6.55498		1.50351	0.56873	9.5102	0.038732	0.5633	0.066485	37.63	101.567	0.28566				15
2007	10022233	37	1	0	0	2	70.66	0	0	242.14	1.00632	12.0767	17721	0.0374697	1	13	山西省	C	4.64116	0	1680.38	5.25374	1.80145	0.887323	0.511007	9.59013	0.049619	0.5708	0.071899	102.11	124.972	0.27314	0.129523	183.946	0	14
2005	10022235	27	1	0	0	1	137.368	1	0	51.6387	1.49175	7.33548	19638	0	1	1	福建省	C	5.39875	0	1963.8	5.94043			0.491404	8.72536	0.043723	0.4882	0.049828	514.04	4.73572	0.00282				2
2006	10022235	27	1	0	0	1	101.871	1	0	44.0773	0.439715	10.134	15256	0	1	1	福建省	C	5.09978	0	1525.6	5.66566		0.778596	0.592025	8.83058	0.046754	0.4936	0.058328	572.77	0.564368	0.00184				2
2007	10022235	27	1	0	0	1	297.665	1	0	69.6894	0.538414	19.4783	45505	0	1	1	福建省	C	6.20092	0	4314.97	6.74662	0.331185	0.191953	0.49217	8.9325	0.05709	0.4919	0.056712	618.28	0.199538	0.00184	0.0187821	204.765	0	2
2007	10022325	32	1	1	0	2	228.43	0	0	186.404	0.0911059	21.1228	25710	0	0	0	广东省	C	5.16801	0	2437.93	5.67756			0.09203	9.99479	0.044553	0.5016	0.064563	1302.26	1.4176	0.17235				0
2005	10022397	29	1	0	0	2	189.154	0	0	72.4462	1.0705	5.96923	12656	0	1	1	四川省	C	3.62416	0	1265.6	4.07373			0.47692	9.33265	0.0458	0.4153	0.034832	73.18	106.195	0.01906				2
2006	10022397	29	1	0	0	2	160.369	0	0	92.6923	0.912531	5.32308	10971	0	1	1	四川省	C	3.63989	0	1097.1	4.08945		1.37102	0.747555	9.43656	0.042671	0.4344	0.045098	96.31	122.505	0.02605				2
2007	10022397	29	1	0	0	2	256.015	0	0	74.0152	1.0393	7.65152	16688	0	1	1	四川省	C	3.90655	0	1582.42	4.35773	1.01914	0.506142	0.62629	9.52407	0.056205	0.4394	0.040982	113.54	84.933	0.01584	0.0417666	115.713	0	2
2005	10022403	22	1	0	0	1	148.866	0	0	129.683	0.554542	12.5976	12161	0	1	1	浙江省	C	4.70928	0	1216.1	5.18356			0.339671	9.3953	0.051264	0.5341	0.054219	637.22	27.1359	0.0242				2
2006	10022403	22	1	0	0	1	152.738	0	0	138.637	0.573528	13.5125	12109	0	1	1	浙江省	C	4.61227	0	1210.9	5.08409		45.6357	0.653102	9.4896	0.056753	0.5414	0.084191	708.64	24.775	0.03519				2
2007	10022403	22	1	0	0	1	136.121	0	0	133.396	0.583409	16.2747	12341	0	1	1	浙江省	C	4.76037	0	1170.22	5.24573	9.11527	5.3664	0.453431	9.58417	0.062144	0.5411	0.085919	788.21	37.5826	0.03334	0.783176	7184.75	0	2
2009	10022403	23	1	0	0		162.95	0	0	142.3	0.578004	0	13057		1	1	浙江省	C	4.86884	0	1305.7	4.67752			0.496326	9.65291	0.066727	0.518	0.100447	678.98	16.5429	0.03385				2
2005	10022453	23	1	0	1	2	747.995	1	1	919.792	0.326231	34.1119	1199579	0	1	2	云南省	C	8.1617	15	119958	8.94646			0.664239	8.70351	0.058471	0.4139	0.033731	14.32	0.264259	3.61188				3
2006	10022453	23	1	0	1	2	804.943	1	1	1027.98	0.342819	36.6992	1271886	0	1	2	云南省	C	8.43646	0	127189	9.22289		3.34201	0.546321	8.80095	0.063923	0.4294	0.031039	24.1	0.194522	5.85407				3
2007	10022453	23	1	0	1	2	946.413	1	1	1966.29	0.191671	39.586	1450298	0	1	2	云南省	C	8.56815	19	137523	9.35641	2.77364	2.34817	0.488569	8.87812	0.067927	0.4298	0.04025	30	0.20209	6.22562	0.111639	83.2092	42.7461	3
2007	10022554	37	1	0	0	1	377.743	1	0	271.983	0.356209	16.9217	86324	0	1	0	广东省	C	5.97779	0	8185.59	6.56236			0.09203	9.99479	0.044553	0.5016	0.064563	1302.26		0.28026				1
2005	10022568	19	1	0	0	2	957.143	0	0	142.743	0.620496	17.2571	319400	0	0	2	辽宁省	C	7.48519	0	31940	8.11441			0.480653	9.59457	0.028523	0.4913	0.083423	296.25	0.601127	0.2666				2
2006	10022568	19	1	0	0	2	1149.27	0	0	310.379	0.9636	12.1932	422050	0	0	1	辽宁省	C	7.74381	0	42205	8.38301		0.706248	0.537409	9.67301	0.030736	0.5083	0.095746	477.16	0.0592347	0.9946				1
2007	10022568	19	1	0	0	2	1305.92	0	0	310.379	0.9636	12.2219	480251	0	0	1	辽宁省	C	8.18582	0	45539.3	8.82441	1.07486	2.41244	0.334312	9.76305	0.037749	0.5243	0.099958	691.72	0.368912	0.9946	0.107441	743.504	0	1
2008	10022568	19	1	0	0		2344.99	0	0	367.216	0.914384	0	835191	0	1	2	辽宁省	C	10.2655	0	83519.1	9.91674	0.692687	0.513999	0.21872	9.78701	0.038962	0.5496	0.110048	834.75	4.38223	1.20992	0.0762287	578.221	0	3
2007	10022654	28	1	0	0	2	305.184	1	0	859.467	0.372829	18.1382	46007	0	0	1	上海市	C	4.61977	0	4362.57	5.15996			0.298185	9.18684	0.040717	0.4545	0.213408	602.24	0.184753	0.42354				1
2009	10022704	14	1	0	0		473.625	0	0	362.668	0.314756	0	86884		1	1	四川省	C	7.69926	0	8688.4	7.49033			0.459138	9.70027	0.061018	0.4743	0.056221	245.22	0.837093	0.50525				2
2005	10022709	20	1	0	0	1	62.6271	1	0	43.1559	0.624774	9.53898	28864	0.00318736	2	1	安徽省	C	4.47342	0	2886.4	5.08418			0.320523	8.78232	0.035091	0.4152	0.038459	56.81	2.54435	0.04039				3
2006	10022709	20	1	0	0	1	65.7172	1	0	47.7966	0.659837	12.9483	25512	0.00587959	2	0	安徽省	C	4.74042	0	2551.2	5.34933		1.58613	0.486634	8.86734	0.036975	0.4332	0.047213	111.09		0.0399				2
2007	10022709	20	1	0	0	1	75.4962	1	0	53.7634	0.664135	12.6336	31094	0	2	1	安徽省	C	4.79927	0	2948.46	5.39754	2.49788	1.26914	0.625522	8.95571	0.05259	0.4468	0.03934	228.04	0.0003392	0.03636	0.0982658	569.617	0	3
2005	10022733	29	1	0	0	1	611.242	1	1	562.982	0.919324	11.7813	1213220	0.0020153	2	0	浙江省	C	8.21625	0	121322	9.02038			0.339671	9.3953	0.051264	0.5341	0.054219	637.22	0.0668469	0.7908				2
2006	10022733	29	1	0	0	1	738.262	1	1	635.764	0.794158	17.9241	1222490	0.00075747	0	2	浙江省	C	8.27626	0	122249	9.08963		25.6909	0.653102	9.4896	0.056753	0.5414	0.084191	708.64	0.124009	2.23757				2
2007	10022733	29	1	0	0	1	786.749	1	1	850.826	0.826262	17.8677	1449380	0.00142613	1	0	浙江省	C	8.33486	0	137436	9.14826	2.68057	1.56754	0.453431	9.58417	0.062144	0.5411	0.085919	788.21	0.517593	2.55185	0.230312	2112.85	0	1
2006	10022741	18	1	0	0	1	1663.12	0	0	1321.59	0.25438	5.07812	33487	0	1	0	安徽省	C	6.9183	0	3348.7	7.36652			0.486634	8.86734	0.036975	0.4332	0.047213	111.09	9.55595	0.53214				1
2005	10022754	31	1	0	0	2	332.575	1	0	370.514	0.30575	37.4187	163627	0	1	13	广东省	C	6.99486	0	16362.7	7.66064			0.222263	9.78523	0.035981	0.5027	0.058107	1020.17	0.088005	0.75662				14
2006	10022754	31	1	0	0	2	669.315	1	0	573.604	0.249873	36.1006	206084	0	1	13	广东省	C	6.62911	0	20608.4	7.24472		0.851426	0.580806	9.89168	0.040558	0.5052	0.057029	1156.76	0.0232915	0.7543				14
2007	10022754	31	1	0	0	2	774.816	1	0	577.601	0.296512	25.4864	301321	0	1	13	广东省	C	7.30134	0	28572.5	7.94572	0.673092	0.566119	0.09203	9.99479	0.044553	0.5016	0.064563	1302.26	0.0071397	0.78595	0.0434568	876.541	0	14
2005	10022763	20	1	0	0	2	49.9048	1	0	284.183	0.470245	13.5238	19003	0	0	2	山西省	C	4.35178	0	1900.3	5.00079			0.75276	9.41832	0.042129	0.5562	0.055691	22.7	21.5019	0.7259				2
2006	10022763	20	1	0	0	2	51.6667	0	0	243.144	0.453795	14.75	21080	0	0	2	山西省	C	6.01181	0	2108	6.67449		1.88694	0.56873	9.5102	0.038732	0.5633	0.066485	37.63	20.3321	0.68286				2
2007	10022763	20	1	0	0	2	23.4242	0	0	215.018	0.578941	5.21212	11062	0	0	2	山西省	C	4.06986	0	1048.94	4.73571	0.573646	0.273271	0.511007	9.59013	0.049619	0.5708	0.071899	102.11	40.8602	0.67563	0.0412448	58.575	0	2
2007	10022781	19	1	0	0	1	341.376	0	0	732.32	0.855779	8.952	81080	0	1	0	湖南省	C	6.24766	0	7688.33	6.84109			0.54747	9.28698	0.043622	0.4149	0.061676	248.69	9.46889	0.32009				1
2005	10022782	18	1	1	0	1	352.895	0	0	155.289	0.901373	9.5	13569	0	1	1	浙江省	C	4.02093	0	1356.9	4.41431			0.339671	9.3953	0.051264	0.5341	0.054219	637.22	13.1845	0.02546				2
2006	10022782	18	1	1	0	1	345.093	0	0	241.674	0.96863	12.3721	14692	0	1	1	浙江省	C	3.89886	0	1469.2	4.30524		2.46061	0.653102	9.4896	0.056753	0.5414	0.084191	708.64	12.1767	0.0318				2
2007	10022782	18	1	1	0	1	552.562	0	0	270.625	0.990916	12.9583	26376	0	1	0	浙江省	C	4.43838	0	2501.08	4.85639	0.537679	0.352727	0.453431	9.58417	0.062144	0.5411	0.085919	788.21	23.4311	0.05174	0.0461969	423.804	0	1
2005	10022790	19	1	1	0	1	196.162	0	0	171.812	0.432594	11.1875	15869	0	1	1	浙江省	C	4.4675	0	1586.9	4.93913			0.339671	9.3953	0.051264	0.5341	0.054219	637.22	11.3429	0.05947				2
2006	10022790	19	1	1	0	1	182.284	0	0	235.06	0.523716	9.62687	11168	0	1	1	浙江省	C	4.02225	0	1116.8	4.47509		0.562344	0.653102	9.4896	0.056753	0.5414	0.084191	708.64	8.23782	0.06263				2
2007	10022790	19	1	1	0	1	160.892	0	0	228.108	0.541512	9.01538	10458	0	0	1	浙江省	C	3.91525	0	991.67	4.36481	0.749534	1.54472	0.453431	9.58417	0.062144	0.5411	0.085919	788.21	16.1344	0.06138	0.0643993	590.79	0	1
2006	10022823	20	1	0	0	2	157.477	0	0	149.318	0.6379	10.1023	9831	0	1	0	湖南省	C	5.63547	0	983.1	6.1172			0.232332	9.19818	0.032517	0.4099	0.050694	206.74		0.04				1
2007	10022823	20	1	0	0	2	262.892	0	0	214.923	0.651897	32.8154	14606	0.0054772	1	0	湖南省	C	5.4303	0	1385	5.87999		0.540168	0.54747	9.28698	0.043622	0.4149	0.061676	248.69	4.02888	0.03686				1
2005	10022832	27	1	0	0	1	35.1625	1	0	45.825	0.933988	7.425	16521	0	0	1	山东省	C	4.55955	0	1652.1	5.20271			0.525529	10.0694	0.037108	0.5787	0.0444	740.19	25.9064	0.03667				1
2006	10022832	27	1	0	0	1	32.55	1	0	43.3925	0.843348	9	10610	0	0	1	山东省	C	4.55179	0	1061	5.19488		0.448786	0.667674	10.1722	0.039991	0.5822	0.057276	797.24	40.3393	0.02895				1
2007	10022832	27	1	0	0	1	28.875	1	0	56.165	0.861257	9.25	10389	0	0	1	山东省	C	4.5705	0	985.127	5.21373	0.644696	2.47224	0.54179	10.2596	0.044057	0.5732	0.057813	837.32	38.9798	0.0211	0.037272	539.817	0	1
2005	10022858	23	1	1	1	2	97.4204	0	1	76.0469	0.543689	9.51675	109254	0	1	0	江西省	C	6.09551	0	10925.4	6.85593			0.571792	8.36311	0.038723	0.4727	0.03853	199.89	0	0.29371				1
2006	10022858	23	1	1	1	2	77.4511	0	1	76.9804	0.436683	8.70363	75077	0	1	0	江西省	C	5.81143	0	7507.7	6.56067		0.52735	0.507933	8.44688	0.041378	0.4814	0.047409	223.73		0.27597				1
2007	10022858	23	1	1	1	2	92.5467	0	0	113.559	0.568926	11.2261	80232	0	1	0	江西省	C	5.83794	0	7607.92	6.56029	0.852293	13.8265	0.646542	8.52789	0.064163	0.4898	0.072207	236		0.22419	0.0615413	201.141	0	1
2007	10022922	26	1	0	0	1	107.3	0	0	134.86	0.592763	14.16	5317	0	0	0	浙江省	C	4.06719	0	504.179	4.48907			0.453431	9.58417	0.062144	0.5411	0.085919	788.21	0.174541	0.01438				0
2005	10022987	24	1	0	0	1	163.262	1	0	51.4118	1.66573	14.1538	34198	0	1	2	湖北省	C	5.32677	0	3419.8	5.90678			0.578773	9.19528	0.040014	0.4264	0.050749	180.27	3.77273	0.0174				3
2005	10023037	28	1	0	0	2	108.791	0	0	187.221	0.236163	11.3926	17019	0	1	5	广东省	C	4.61472	0	1701.9	5.16216			0.222263	9.78523	0.035981	0.5027	0.058107	1020.17	18.6262	0.23676				6
2006	10023037	19	1	0	0	2	121.35	0	0	202.497	0.497531	11.9018	19177	0	1	5	广东省	C	4.84163	0	1917.7	5.38898		1.64	0.580806	9.89168	0.040558	0.5052	0.057029	1156.76	18.1671	0.23367				6
2007	10023037	28	1	0	0	2	133.927	0	0	225.427	0.509552	8.12667	18842	0	1	5	广东省	C	4.88146	0	1786.67	5.4201	3.16527	2.59182	0.09203	9.99479	0.044553	0.5016	0.064563	1302.26	36.7157	0.23205	0.204359	4122	0	6
2007	10023039	23	1	1	0	2	291.913	1	0	223.039	0.83005	25.9764	36334	0	0	1	浙江省	C	5.18608	0	3445.34	5.70711			0.453431	9.58417	0.062144	0.5411	0.085919	788.21	1.39319	0.07223				1
2006	10023046	33	1	1	0	1	398.81	0	0	165.028	0.302467	55.7183	56631	0	1	0	广东省	C	6.44146	0	5663.1	6.97393			0.580806	9.89168	0.040558	0.5052	0.057029	1156.76	54.3872	0.00376				1
2007	10023046	33	1	1	0	1	411.564	0	0	167.936	0.455659	15.2357	59576	0	1	1	广东省	C	5.93143	0	5649.24	6.46238		58.5217	0.09203	9.99479	0.044553	0.5016	0.064563	1302.26	93.5978	0.00244				2
2006	10023055	23	1	1	1	2	180.023	1	1	273.012	0.694859	16.0335	575160	0.0512901	3	2	吉林省	C	6.01792	0	57516	6.8716			0.326724	8.79821	0.037473	0.448	0.070203	60.64	0.237012	4.3466				5
2007	10023055	23	1	1	1	2	174.705	1	1	282.893	0.690385	17.674	525280	0.00095187	3	0	吉林省	C	7.1517	0	49809.2	8.00338		1.27665	0.224151	8.90193	0.047876	0.4684	0.074902	67.29	0.273685	4.5332				3
2014	10023119	18		0	1		893.925	0	0	2825.95	0.808079	52.9711	171098		0	0	吉林省	C	5.02096	0	17109.8	4.53273			0.462251	9.05483	0.070862	0.5279	0.118818	120.71	0	0.42853				0
2007	10023124	20	1	0	0	2	995.583	1	0	139.542	0.531144	27.25	116140	0	0	0	广东省	C	5.67273	0	11012.9	6.18747			0.09203	9.99479	0.044553	0.5016	0.064563	1302.26		0.05293				0
2005	10023152	19	1	0	0	1	124.041	0	0	77.527	0.755621	8.81757	19290	0.00414723	0	1	浙江省	C	4.28817	0	1929	4.82525			0.339671	9.3953	0.051264	0.5341	0.054219	637.22	10.6833	0.03507				1
2006	10023152	19	1	0	0	1	133.338	0	0	136.846	0.695897	12.6923	17760	0	0	1	浙江省	C	4.63731	0	1776	5.16057		2.36772	0.653102	9.4896	0.056753	0.5414	0.084191	708.64	10.4212	0.0303				1
2007	10023152	19	1	0	0	1	172.596	0	0	170.872	0.697396	16.055	18816	0	0	0	浙江省	C	4.69366	0	1784.21	5.19827	4.06002	39.7587	0.453431	9.58417	0.062144	0.5411	0.085919	788.21		0.03644	0.348833	3200.15	0	0
2008	10023152	19	1	0	0		207.188	0	0	205.792	0.719702	0	20926	0	0	0	浙江省	C	5.1437	0	2092.6	4.93359	2.90763	1.90152	0.62915	9.62291	0.064688	0.5396	0.095304	699.58		0.08399	0.277108	2034.12	0	0
2009	10023152	20	1	0	0		196.193	0	0	187.495	0.704262	0	21385		0	0	浙江省	C	3.68727	0	2138.5	3.49874	2.95134	10.9015	0.496326	9.65291	0.066727	0.518	0.100447	678.98		0.10072	0.296454	2003.9	0	0
2005	10023153	30	1	0	1	1	170.619	1	1	181.1	0.76374	10.5077	330858	0.0121291	8	0	重庆市	C	7.65122	15	33085.8	8.48465			0.501591	8.38019	0.031139	0.3631	0.046305	42.56	0	1.52196				8
2008	10023187	16	1	1	0		191.283	0	0	70	0.57035	0	9390	0	1	1	广东省	C	5.53582	0	939	5.31635			0.542097	10.0637	0.053234	0.5001	0.070354	1331.17	56.23	0.01572				2
2009	10023187	19	1	0	0		224.113	0	0	54.9623	0.466873	0	10261		1	1	广东省	C	5.38273	0	1026.1	5.19149		2.66816	0.518325	10.1127	0.058336	0.4919	0.068688	1334.41	39.2944	0.0152				2
2005	10023190	23	1	0	0	2	127.778	0	0	88.3389	0.59078	5.27778	22950	0	0	5	吉林省	C	5.29751	0	2295	5.85533			0.514518	8.69242	0.032802	0.4367	0.066765	54.55	143.006	0.01513				5
2006	10023190	23	1	0	0	2	169.5	0	0	88.3056	0.626298	5.03846	26732	0	0	2	吉林省	C	5.34736	0	2673.2	5.9051		1.28443	0.326724	8.79821	0.037473	0.448	0.070203	60.64	32.7173	0.01824				2
2005	10023239	30	1	1	0	1	733.333	0	0	378.7	0.791409	15	61530	0	0	0	河北省	C	6.77405	0	6153	7.31282			0.729101	9.89066	0.046046	0.5226	0.047313	157.81	0.967008	0.16135				0
2006	10023239	30	1	1	0	1	866.667	0	0	373.1	0.791173	7.89333	13415	0	0	0	河北省	C	7.30612	0	1341.5	7.84497		0.162413	0.733293	9.98462	0.042532	0.5332	0.039318	160.58	7.45434	0.19855				0
2007	10023239	30	1	1	0	1	933.333	0	0	387.4	0.799036	6.68667	19500	0	1	0	河北省	C	7.16901	0	1849.07	7.70724	0.224983	0.576262	0.514271	10.0643	0.051843	0.5322	0.041581	183.73	6.00843	0.19775	0.0113975	41.3361	0	1
2005	10023247	30	1	1	0	1	231.488	0	0	639.736	0.428535	9	22056	0	0	0	陕西省	C	5.61282	0	2205.6	6.12827			0.494371	8.59853	0.011126	0.4701	0.061722	51.85	2.21436	0.04522				0
2006	10023247	30	1	1	0	1	174.981	0	0	732.444	0.554688	8.34259	14695	0	0	0	陕西省	C	5.44571	0	1469.5	5.9491		0.488165	0.356442	8.68362	0.009821	0.5145	0.074552	73.73	3.32358	0.04618				0
2007	10023247	30	1	1	0	1	130.635	0	0	694.974	0.655952	8.74783	10039	0	0	0	陕西省	C	4.58029	0	951.938	5.09048	0.467517	0.428902	0.428138	8.80079	0.016284	0.5149	0.077269	90.88	5.88273	0.08648	0.0361247	42.488	0	0
2007	10023262	21	1	0	0	1	367.53	1	0	400.723	0.19077	18.1325	29809	0	1	0	广东省	C	5.47784	0	2826.61	5.95379			0.09203	9.99479	0.044553	0.5016	0.064563	1302.26	3.82366	0.25391				1
2006	10023292	25	1	1	0	2	74.2673	1	1	135.983	0.741714	11.2485	105768	0	0	0	浙江省	C	5.96609	0	10576.8	6.75006			0.653102	9.4896	0.056753	0.5414	0.084191	708.64	8.99989	0.42696				0
2007	10023292	25	1	1	0	2	100.232	1	1	215.148	0.779107	14.1029	110724	0.00045157	0	0	浙江省	C	6.12257	0	10499.3	6.87397		24.9295	0.453431	9.58417	0.062144	0.5411	0.085919	788.21	13.4834	0.60952				0
2005	10023306	18	1	0	0	1	69.6429	0	0	192.214	0.466555	5	1950	0	0	0	湖北省	C	4.34476	0	195	4.70622			0.578773	9.19528	0.040014	0.4264	0.050749	180.27	1.47692	0.01795				0
2008	10023352	22	1	1	0		120.421	0	0	153.895	1.01813	0	5749	0	2	0	湖北省	C		0	574.9	3.18131			0.539877	9.46071	0.057617	0.4381	0.080755	225.36		0.00606				2
2005	10023460	54	1	0	1	1	73.3196	1	1	36.1755	2.544	14.8185	108475	0	0	0	山东省	C	5.8965	0	10847.5	6.66916			0.525529	10.0694	0.037108	0.5787	0.0444	740.19	0	0.20105				0
2006	10023460	54	1	0	1	1	71.9116	1	1	53.167	1.99987	13.6541	112203	0	0	0	山东省	C	5.65177	0	11220.3	6.4321		5.78785	0.667674	10.1722	0.039991	0.5822	0.057276	797.24		0.20124				0
2007	10023460	54	1	0	1	1	74.7488	1	1	72.43	1.66588	10.969	108931	0	0	0	山东省	C	5.88607	0	10329.3	6.66508	4.60851	2.21715	0.54179	10.2596	0.044057	0.5732	0.057813	837.32		0.64934	0.266433	3858.8	0	0
2005	10023487	47	1	0	0	2	86.9335	0	0	577.726	0.681523	6.81996	48534	0.174393	1	11	云南省	C	5.35813	0	4853.4	6.02779			0.664239	8.70351	0.058471	0.4139	0.033731	14.32	33.9918	1.46862				12
2006	10023487	47	1	0	0	2	119.474	0	0	708.108	0.696961	9.2723	43303	0.130453	1	11	云南省	C	5.39182	0	4330.3	6.04202		1.71659	0.546321	8.80095	0.063923	0.4294	0.031039	24.1	38.6694	1.66685				12
2005	10023529	27	1	0	0	1	685.904	1	0	738.394	0.158884	9.80851	62343	0	1	0	浙江省	C	5.77504	0	6234.3	6.26409			0.339671	9.3953	0.051264	0.5341	0.054219	637.22	0.23098	0.155				1
2007	10023529	27	1	0	0	1	528.866	1	0	775.11	0.119404	9.05512	64419	0	1	1	浙江省	C	5.00626	0	6108.47	5.52744			0.453431	9.58417	0.062144	0.5411	0.085919	788.21	0.0589346	0.24965				2
2007	10023559	18	1	1	0	1	53.3987	1	0	104.538	0.248592	7.42089	16874	0	0	0	广东省	C	4.19628	0	1600.06	4.81434			0.09203	9.99479	0.044553	0.5016	0.064563	1302.26	0	0.02487				0
2005	10023598	19	1	1	0	1	366.746	0	0	51.6667	0.176037	17.3016	18252	0	1	1	江西省	C	5.6001	0	1825.2	6.04655			0.571792	8.36311	0.038723	0.4727	0.03853	199.89	41.3001	0.02214				2
2006	10023598	19	1	1	0	1	735.714	0	0	56.6825	0.0901708	19.4286	46268	0	1	1	江西省	C	6.12427	0	4626.8	6.57078		0.225176	0.507933	8.44688	0.041378	0.4814	0.047409	223.73	16.2923	0.02429				2
2007	10023598	19	1	1	0	1	2441.98	0	0	69.1746	0.0883433	22.9683	141537	0	1	1	江西省	C	7.3203	0	13421.1	7.76696	0.209077	0.188136	0.646542	8.52789	0.064163	0.4898	0.072207	236	6.55922	0.03806	0.0150967	49.3421	0	2
2007	10023647	23	1	0	0	1	147.926	0	0	164.471	0.816971	15.8382	9744	0	0	0	浙江省	C	4.42237	0	923.965	4.87691			0.453431	9.58417	0.062144	0.5411	0.085919	788.21	0.0357156	0.0467				0
2005	10023685	24	1	0	0	2	35.2333	0	0	153.167	1.0358	5.69444	5974	0	0	0	湖北省	C		0	597.4	2.41698			0.578773	9.19528	0.040014	0.4264	0.050749	180.27	20.7566	0.1937				0
2006	10023685	24	1	0	0	2	57.4706	0	0	178.765	1.07071	7.61176	9099	0.00615452	0	0	湖北省	C		0	909.9	2.06195		0.471611	0.666071	9.287	0.042955	0.4418	0.077125	195.19	20.9364	0.19502				0
2007	10023685	24	1	0	0	2	79	0	0	199.48	1.08429	8.85333	12058	0.051584	0	0	湖北省	C		0	1143.39	4.51927	0.615926	0.806179	0.237963	9.38098	0.05176	0.425	0.081572	210.34	17.7717	0.19621	0.0502425	129.554	0	0
2007	10023696	28	1	0	0	2	373.85	0	0	173.2	0.170323	17.5	7607	0	0	0	浙江省	C	3.94638	0	721.326	4.273			0.453431	9.58417	0.062144	0.5411	0.085919	788.21		0.00227				0
2005	10023743	20	1	1	0	1	808.634	1	0	474.296	0.513125	26.8265	362977	0.00504164	1	1	上海市	C	7.65305	1	36297.7	8.30071			0.260859	9.02547	0.031676	0.4815	0.178441	565.21	0.229767	0.48292				2
2006	10023743	20	1	1	0	1	830.325	1	0	678.085	0.58662	29.2436	455342	0.0120261	1	1	上海市	C	7.16051	5	45534.2	7.83819		0.866262	0.451163	9.10134	0.034249	0.4756	0.218309	566.56	0.233319	1.22955				2
2007	10023823	20	1	1	0	1	915.017	0	0	360.069	0.488795	6.2069	46966	0	1	1	河北省	C	6.01221	0	4453.51	6.44993			0.514271	10.0643	0.051843	0.5322	0.041581	183.73	4.31121	0.026				2
2005	10023866	33	1	0	0	2	833.872	1	0	379.929	0.382232	7.76923	143541	0	1	2	广西壮族自治区	C	7.16474	0	14354.1	7.78167			0.56795	8.51331	0.042508	0.3792	0.03999	31.24	4.98018	0.31538				3
2006	10023866	33	1	0	0	2	1231.93	1	0	546.817	0.48018	9.4391	248194	0	5	7	广西壮族自治区	C	7.52562	0	24819.4	8.14265		0.365995	0.098417	8.61517	0.045789	0.3958	0.045693	35.67	1.99259	0.46293				12
2007	10023866	33	1	0	0	2	1663.12	1	0	690.914	0.587396	22.0855	266358	0	2	7	广西壮族自治区	C	7.9406	0	25257.1	8.56656	0.664466	10.4874	0.432345	8.72204	0.051478	0.4165	0.040124	52.01	3.21972	0.67303	0.026661	34.5589	0	9
2008	10023913	37	1	0	0		63.8083	0	0	97.9917	0.398503	0	6681	0	0	0	安徽省	C	5.05875	0	668.1	4.75203			0.506818	9.02702	0.063046	0.4674	0.0401	242.38	62.8648	0.08556				0
2007	10023963	23	1	0	0	1	209.13	0	1	99.0974	0.661457	27.7391	238600	0	0	1	湖南省	C		0	22625	7.63898			0.54747	9.28698	0.043622	0.4149	0.061676	248.69	0.618784	0.2728				1
2005	10023994	21	1	0	1	2	152.222	1	1	246.968	0.402487	23.5015	186014	0.00080639	6	0	贵州省	C	7.08973	5	18601.4	7.86223			0.760055	8.76851	0.049577	0.4122	0.033222	16.15	0	1.72344				6
2006	10023994	21	1	0	1	2	186.252	1	1	269.638	0.347353	30.9015	202019	0.00193051	6	0	贵州省	C	7.14205	4	20201.9	7.90304		2.37054	0.65114	8.86012	0.04919	0.4193	0.027182	14.68		1.64468				6
2007	10023994	21	1	0	1	2	213.213	1	1	304.983	0.328322	29.4918	246971	0.0213183	6	0	贵州省	C	7.15176	4	23418.8	7.90947	1.61435	1.24309	0.47155	8.94793	0.061339	0.3981	0.032154	11.66		1.53652	0.0519076	18.8233	6.45739	6
2006	10024031	20	1	1	0	2	74.6667	0	0	88.9833	0.171942	14.45	5100	0	0	1	天津市	C	3.73581	0	510	4.17711			0.7265	8.4174	0.043781	0.5576	0.152216	329.3	15.0588	0.02913				1
2005	10024037	18	1	0	0	2	143.508	0	0	333.512	0.896298	13.0469	23822	0	0	0	山西省	C	5.96911	0	2382.2	6.56501			0.75276	9.41832	0.042129	0.5562	0.055691	22.7	20.1075	0.3649				0
2006	10024037	18	1	0	0	2	138.604	0	0	295.492	0.928131	16.8224	45550	0	1	0	山西省	C	6.0739	0	4555	6.69397		0.312175	0.56873	9.5102	0.038732	0.5633	0.066485	37.63	73.9153	0.40256				1
2007	10024037	18	1	0	0	2	276.061	0	0	305.672	0.950183	10	100527	0	1	3	山西省	C	6.86593	0	9532.38	7.49817	0.286002	0.259463	0.511007	9.59013	0.049619	0.5708	0.071899	102.11	30.3891	0.43776	0.0205634	29.2037	0	4
2005	10024069	64	1	1	0	2	167.273	1	0	319.455	0.405127	24.4476	26363	0	0	0	辽宁省	C	5.74446	0	2636.3	6.27803			0.480653	9.59457	0.028523	0.4913	0.083423	296.25	0	0.1101				0
2006	10024069	64	1	1	0	2	78.0435	0	0	342.101	0.272612	16.6667	10760	0.0836431	0	0	辽宁省	C	4.9128	0	1076	5.44269		0.232632	0.537409	9.67301	0.030736	0.5083	0.095746	477.16		0.1539				0
2007	10024069	64	1	1	0	2	97.2517	1	0	218.678	0.74462	21.8881	13741	0	0	0	辽宁省	C	5.17	0	1302.98	5.70354	0.378709	0.960848	0.334312	9.76305	0.037749	0.5243	0.099958	691.72		0.1502	0.0378548	261.96	0	0
2005	10024074	18	1	1	0	2	195.154	0	0	544.262	0.150592	5.53846	20842	0	4	4	广西壮族自治区	C	5.35836	0	2084.2	5.88201			0.56795	8.51331	0.042508	0.3792	0.03999	31.24	0	0.28773				8
2007	10024074	18	1	1	0	2	338.782	0	0	262.232	0.45995	11.6864	74532	0	1	1	广西壮族自治区	C	6.88805	2	7067.43	7.46741			0.432345	8.72204	0.051478	0.4165	0.040124	52.01	0.0346661	0.22435				2
2005	10024084	32	1	1	1	2	280.068	1	0	203.936	0.830186	11.3771	39088	0	1	0	山东省	C		0	3908.8	7.07879			0.525529	10.0694	0.037108	0.5787	0.0444	740.19	0	0.08902				1
2007	10024084	19	1	1	0	2	174.106	1	0	108.883	0.970815	12.2389	36228	0	1	0	山东省	C		0	3435.28	6.25187			0.54179	10.2596	0.044057	0.5732	0.057813	837.32	0	0.02248				1
2007	10024110	23	1	1	0	1	85.12	1	0	79.88	0.331998	18	4256	0	0	0	福建省	C	4.03812	0	403.571	4.46014			0.49217	8.9325	0.05709	0.4919	0.056712	618.28		0.00461				0
2005	10024132	22	1	0	0	2	360.321	0	0	352.824	0.417356	11.9324	111408	0	2	3	四川省	C	6.9297	0	11140.8	7.54115			0.47692	9.33265	0.0458	0.4153	0.034832	73.18	43.1393	0.45201				5
2007	10024132	22	1	0	0	2	391.854	0	0	401.269	0.452901	11.541	102885	0.00034019	1	1	四川省	C	5.93949	0	9755.97	6.54028			0.62629	9.52407	0.056205	0.4394	0.040982	113.54	48.2581	0.45339				2
2006	10024160	19	1	0	0	2	230.673	0	0	101.673	0.876355	12.9184	23686	0	0	1	内蒙古自治区	C	5.55489	0	2368.6	6.04811			0.488526	9.32037	0.03478	0.4707	0.065067	138.76	2.53314	0.05212				1
2007	10024160	19	1	0	0	2	368.326	0	0	110.179	0.771472	15.1579	31556	0	0	1	内蒙古自治区	C	6.12635	0	2992.27	6.61626		0.788004	0.502059	9.45119	0.04053	0.4911	0.07457	163.4	5.26357	0.04156				1
2005	10024172	52	1	0	0	2	214.736	0	0	95.8226	0.710019	14.4132	108302	0	0	0	江苏省	C	5.87598	0	10830.2	6.5495			0.462568	9.7348	0.044853	0.5568	0.068004	1087.79	293.623	0.06747				0
2006	10024172	21	1	0	0	2	223.908	0	0	93.8276	0.662992	14.2931	119430	0	0	0	江苏省	C	6.35276	0	11943	7.02461		2.00097	0.316998	9.83853	0.044468	0.5635	0.072374	1389.6	51.7458	0.04844				0
2007	10024172	21	1	0	0	2	286.387	0	0	121.531	0.658975	16.9561	148157	0	0	0	江苏省	C	6.1863	0	14048.8	6.85372	1.43389	1.13151	0.650053	9.93326	0.045145	0.5499	0.081151	1664.67	90.5413	0.03567	0.116362	2386.95	0	0
2007	10024185	20	1	0	0	2	65.589	0	0	39.2025	0.746635	13.638	10652	0	1	0	广东省	C	4.66456	0	1010.07	5.21191			0.09203	9.99479	0.044553	0.5016	0.064563	1302.26		0.02529				1
2005	10024261	19	1	0	0	2	210.769	0	0	61.2308	0.540201	5.56923	13700	0	0	0	湖南省	C	4.92999	0	1370	5.3795			0.683725	9.11714	0.027996	0.3937	0.044896	170.99	4.20438	0.0261				0
2005	10024262	23	1	0	0	2	292.081	0	0	720.453	0.636615	10.7907	32813	0	1	3	山西省	C	5.71797	0	3281.3	6.19778			0.75276	9.41832	0.042129	0.5562	0.055691	22.7	18.2812	0.24316				4
2006	10024262	23	1	0	0	2	461.175	0	0	720.375	0.630297	13.0375	36930	0	1	3	山西省	C	5.44844	0	3693	5.92039		1.65636	0.56873	9.5102	0.038732	0.5633	0.066485	37.63	15.9058	0.30571				4
2007	10024262	23	1	0	0	2	468.314	0	0	916.957	0.686416	17.8571	41746	0	1	3	山西省	C	5.61413	0	3958.52	6.07194	2.03947	2.64174	0.511007	9.59013	0.049619	0.5708	0.071899	102.11	14.6752	0.28027	0.146637	208.25	0	4
2005	10024283	23	1	0	0	2	109.619	0	0	69.0309	0.326165	12.2577	18068	0.0587226	0	6	湖南省	C	5.20758	0	1806.8	5.77358			0.683725	9.11714	0.027996	0.3937	0.044896	170.99	50.3653	0.09446				6
2006	10024283	23	1	0	0	2	107.077	0	0	66.9692	0.404855	12.8718	18943	0.0702106	0	6	湖南省	C	4.995	0	1894.3	5.56156		4.13577	0.232332	9.19818	0.032517	0.4099	0.050694	206.74	69.8411	0.08215				6
2007	10024283	23	1	0	0	2	125.419	0	0	79.623	0.372436	13.5445	21121	0.0688888	0	6	湖南省	C	5.43379	0	2002.78	5.99826	3.69827	3.29339	0.54747	9.28698	0.043622	0.4149	0.061676	248.69	15.3731	0.09411	0.228096	919.721	0	6
2005	10024300	22	1	0	0	2	130.903	0	0	194.351	0.750653	14.9843	69390	0	2	4	内蒙古自治区	C	5.91989	0	6939	6.55835			0.642749	9.17395	0.030617	0.4541	0.079285	97.84	36.494	0.17065				6
2006	10024300	22	1	0	0	2	133.389	0	0	196.992	0.76054	13.3485	56815	0	2	4	内蒙古自治区	C	6.25988	0	5681.5	6.90219		0.981302	0.488526	9.32037	0.03478	0.4707	0.065067	138.76	7.48042	0.15334				6
2007	10024300	22	1	0	0	2	134.731	0	0	233.379	0.763134	14.4274	57041	0	2	3	内蒙古自治区	C	5.98	0	5408.86	6.61567	1.40612	3.72905	0.502059	9.45119	0.04053	0.4911	0.07457	163.4	19.2431	0.15384	0.104854	229.761	0	5
2008	10024323	16	1	0	0		1641.43	0	0	477.429	0.533214	0	10885	0	0	1	浙江省	C	5.90834	0	1088.5	5.61934			0.62915	9.62291	0.064688	0.5396	0.095304	699.58	2.35186	0.02019				1
2009	10024323	16	1	0	0		1560.33	0	0	443.444	0.574292	0	11643		0	1	浙江省	C	5.46661	0	1164.3	5.33837		3.51479	0.496326	9.65291	0.066727	0.518	0.100447	678.98	3.07824	0.0204				1
2006	10024383	24	1	1	0	1	1104.6	0	0	1308.45	0.449157	17	9092	0	1	0	福建省	C	4.93126	0	909.2	5.25824			0.592025	8.83058	0.046754	0.4936	0.058328	572.77		0.09021				1
2007	10024383	24	1	1	0	1	507.9	0	0	1474.25	0.478074	12.15	9158	0	1	0	福建省	C	4.69686	0	868.399	5.02388		3.99396	0.49217	8.9325	0.05709	0.4919	0.056712	618.28		0.08818				1
2009	10024383	24	1	0	0		481.8	0	0	1281.15	0.314132	0	9636		1	0	福建省	C	3.65036	0	963.6	3.52438			0.533869	9.0956	0.066149	0.4908	0.097956	391.93		0.08408				1
2005	10024453	18	1	0	0	1	113.469	0	0	93.7729	0.837773	19.5128	29263	0	1	1	浙江省	C	4.33289	0	2926.3	4.93544			0.339671	9.3953	0.051264	0.5341	0.054219	637.22	3.58815	0.1545				2
2008	10024453	18	1	0	0		196.785	0	0	162.359	1.68231	0	30017	0	1	1	浙江省	C	6.47786	0	3001.7	6.33193			0.62915	9.62291	0.064688	0.5396	0.095304	699.58	2.82407	0.10114				2
2005	10024464	46	1	0	0	2	175.29	0	0	175.219	0.43127	9.6	36832	0	1	1	山东省	C	5.81832	0	3683.2	6.39293			0.525529	10.0694	0.037108	0.5787	0.0444	740.19	0.814509	0.129				2
2006	10024464	46	1	0	0	2	197.981	0	0	176.033	0.33446	9.6	42615	0	1	1	山东省	C	5.69083	0	4261.5	6.26538		1.34326	0.667674	10.1722	0.039991	0.5822	0.057276	797.24	0.703978	0.11124				2
2005	10024474	18	1	0	0	2	576.492	0	0	199.399	0.952799	9.97899	236157	0	1	6	山西省	C	7.30252	0	23615.7	7.96486			0.75276	9.41832	0.042129	0.5562	0.055691	22.7	51.8384	0.38593				7
2006	10024474	18	1	0	0	2	441.227	0	0	198.678	0.952528	8.65474	211041	0	1	6	山西省	C	7.01835	0	21104.1	7.6804		1.74094	0.56873	9.5102	0.038732	0.5633	0.066485	37.63	49.5519	0.54923				7
2007	10024474	18	1	0	0	2	731.824	0	0	274.899	0.961654	11.7741	301358	0	0	1	山西省	C	7.51409	0	28576	8.16403	1.22708	0.609535	0.511007	9.59013	0.049619	0.5708	0.071899	102.11	43.1662	0.49025	0.0882267	125.298	0	1
2006	10024476	22	1	1	0	1	788.462	0	0	53.8692	0	6	100820	0	1	0	湖北省	C	6.90318	0	10082	7.42605			0.666071	9.287	0.042955	0.4418	0.077125	195.19	0.0793493	0.04003				1
2007	10024476	22	1	1	0	1	953.778	1	0	382.667	0.294909	10.7407	126740	0	1	0	湖北省	C	6.72243	0	12018	7.25018		1.04649	0.237963	9.38098	0.05176	0.425	0.081572	210.34	0.0665668	0.30996				1
2005	10024482	22	1	0	0	1	241.758	1	0	90.7088	0.929493	19.4231	36532	0	1	0	上海市	C	5.80753	0	3653.2	6.36676			0.260859	9.02547	0.031676	0.4815	0.178441	565.21	0	0.04925				1
2006	10024482	22	1	0	0	1	251.256	1	0	112.226	0.85161	20.3317	46097	0	1	0	上海市	C	5.62235	0	4609.7	6.19108		0.844659	0.451163	9.10134	0.034249	0.4756	0.218309	566.56		0.04764				1
2007	10024482	22	1	0	0	1	273.913	1	0	125.517	0.815546	22.6565	58991	0	1	0	上海市	C	5.63341	0	5593.76	6.21755	0.909033	0.950541	0.298185	9.18684	0.040717	0.4545	0.213408	602.24		0.04378	0.193995	547.456	0	1
2006	10024488	34	0	0	0	2	759.757	0	0	170.048	0.197131	12.1435	50040	0	0	3	河南省	C	6.66863	0	5004	7.25305			0.549188	9.69494	0.042648	0.5439	0.041363	147.1	69.7442	0.25076				3
2007	10024488	34	1	0	0	2	687.019	0	0	213.971	0.202519	13.3	162100	0.0106416	0	3	河南省	C	7.14064	0	15371	7.71508		0.180174	0.659077	9.78925	0.052806	0.5517	0.04044	232.81	22.7051	0.30119				3
2009	10024497	29	1	0	0		434.852	0	0	486.074	1.16382	0	9811		1	1	浙江省	C	4.93028	0	981.1	4.78367			0.496326	9.65291	0.066727	0.518	0.100447	678.98		0.02803				2
2005	10024505	20	0	0	1	2	45.0273	0	0	57.3636	0.110143	6.10909	4968	0	0	0	河南省	C	3.67657	0	496.8	4.18187			0.655258	9.59046	0.037459	0.5208	0.042187	101.46	68.9855	0.02371				0
2006	10024505	20	0	0	1	2	43.5714	0	0	53.2054	0.10052	7.95536	5107	0	0	0	河南省	C	3.75982	0	510.7	4.267		7.08702	0.549188	9.69494	0.042648	0.5439	0.041363	147.1	67.1079	0.02348				0
2007	10024505	20	1	0	1	2	11.6545	0	0	54.0727	0.0976799	5.20134	810	0	0	0	河南省	C	3.07069	0	76.8075	3.08694	0.279901	0.148205	0.659077	9.78925	0.052806	0.5517	0.04044	232.81	446.207	0.02349	0.0113975	65.1638	0	0
2005	10024585	38	1	0	0	2	124.236	0	0	80.0295	0.890757	11.0241	55460	0	1	6	山东省	C	5.54603	0	5546	6.18212			0.525529	10.0694	0.037108	0.5787	0.0444	740.19	7.14028	0.115				7
2006	10024585	38	1	0	0	2	116.206	0	0	48.1072	0.864244	11.8472	43295	0	0	0	山东省	C	5.7752	0	4329.5	6.41106		0.793745	0.667674	10.1722	0.039991	0.5822	0.057276	797.24	19.4018	0.11577				0
2007	10024585	38	1	0	0	2	204.316	0	0	92.1369	0.906652	10.6882	52714	0	0	0	山东省	C	5.66551	0	4998.55	6.26429	1.55403	1.27813	0.54179	10.2596	0.044057	0.5732	0.057813	837.32	32.4094	0.15738	0.0898433	1301.22	0	0
2006	10024594	19	1	0	0	2	390.341	0	0	113.79	1.60214	8.53977	66579	0	0	2	宁夏回族自治区	C	6.46986	0	6657.9	7.02554			0.305829	7.93792	0.059928	0.4819	0.072692	11	8.58724	0.06066				2
2007	10024594	19	1	0	0	2	743.339	0	0	296.478	1.3646	13.1217	88758	0	0	2	宁夏回族自治区	C	5.07311	0	8416.39	5.58333		0.785856	0.407685	8.02191	0.080646	0.4916	0.074262	12.9	8.08898	0.07893				2
2005	10024653	31	0	0	0	1	1983.87	0	0	1153.57	0.911823	8.02281	600876	0	2	2	河南省	C	5.64726	0	60087.6	6.24607			0.655258	9.59046	0.037459	0.5208	0.042187	101.46	0.268441	0.8435				4
2005	10024699	19	1	0	0	2	221.279	0	0	220.337	0.655518	7.6087	57735	0	0	5	广东省	C	6.03643	0	5773.5	6.64039			0.222263	9.78523	0.035981	0.5027	0.058107	1020.17	6.37915	0.46637				5
2006	10024699	19	1	0	0	2	238.261	0	0	218.047	0.781625	8.52174	60184	0	1	5	广东省	C	6.07569	0	6018.4	6.6796		4.70792	0.580806	9.89168	0.040558	0.5052	0.057029	1156.76	19.4404	0.47992				6
2007	10024699	19	1	0	0	2	265.893	0	0	221.111	0.672027	9.28889	67483	0	1	5	广东省	C	6.20609	0	6399.01	6.80757	3.67369	2.99086	0.09203	9.99479	0.044553	0.5016	0.064563	1302.26	23.9099	0.45142	0.237184	4784.1	0	6
2005	10024713	23	1	0	0	2	205.374	1	0	134.787	0.301926	10.0609	36100	0	1	3	广东省	C	6.09108	0	3610	6.67543			0.222263	9.78523	0.035981	0.5027	0.058107	1020.17	48.1496	0.30023				4
2006	10024713	23	1	0	0	2	112.706	1	0	78.8084	0.263771	39.8583	40963	0	1	3	广东省	C	5.87669	0	4096.3	6.51492		1.54944	0.580806	9.89168	0.040558	0.5052	0.057029	1156.76	55.3221	0.25575				4
2007	10024713	23	1	0	0	2	140.829	1	0	71.4905	0.263771	39.8571	40963	0	1	3	广东省	C	6.36041	0	3884.28	7.00906	3.02609	3.45063	0.09203	9.99479	0.044553	0.5016	0.064563	1302.26	48.3632	0.25575	0.195373	3940.75	0	4
2005	10024719	39	1	0	0	2	60.0417	0	0	84.4792	0.831073	9.60417	23600	0	0	1	山西省	C	5.22231	0	2360	5.88529			0.75276	9.41832	0.042129	0.5562	0.055691	22.7	30.5085	0.2685				1
2006	10024719	33	1	0	0	2	50.0333	0	0	70.3354	1.13003	8.43333	17710	0	0	1	山西省	C	5.03146	0	1771	5.69429		0.685763	0.56873	9.5102	0.038732	0.5633	0.066485	37.63	40.655	0.20598				1
2005	10024729	28	1	0	1	2	162.779	0	0	229.521	0.643393	13.4564	61657	0.10041	0	0	内蒙古自治区	C	6.03675	0	6165.7	6.67753			0.642749	9.17395	0.030617	0.4541	0.079285	97.84	119.37	0.67484				0
2006	10024729	28	1	0	1	2	191.208	0	0	255.652	0.644459	16.416	73538	0.0781365	0	0	内蒙古自治区	C	6.14438	0	7353.8	6.7877		1.11261	0.488526	9.32037	0.03478	0.4707	0.065067	138.76	100.084	0.57208				0
2007	10024729	28	1	0	1	2	190.418	0	0	175.843	0.526683	15.2818	81283	0.0668775	0	0	内蒙古自治区	C	6.39104	0	7707.58	7.04469	1.67294	3.9028	0.502059	9.45119	0.04053	0.4911	0.07457	163.4	95.4904	0.53893	0.124751	273.359	0	0
2014	10024729	22		0	0		891.311	0	1	1742.99	0.519728	52.3634	1839734		0	0	内蒙古自治区	C	10.9385	3	183973	10.048			0.517722	9.81515	0.058706	0.5132	0.108936	244.22		17.1512				0
2005	10024837	20	1	1	0	1	93.1448	0	0	39.4224	0.809709	11	44621	0	2	2	安徽省	C	5.92492	0	4462.1	6.60821			0.320523	8.78232	0.035091	0.4152	0.038459	56.81	53.7863	0.04257				4
2005	10024931	53	1	0	1	2	182.664	0	0	112.827	1.08865	8.55725	66960	0	2	2	湖北省	C	5.56306	0	6696	6.20453			0.578773	9.19528	0.040014	0.4264	0.050749	180.27	16.7981	0.07242				4
2006	10024931	53	1	0	1	2	227.885	0	0	132.112	1.10484	11.8587	66542	0	1	1	湖北省	C	6.15672	0	6654.2	6.79315		31.2282	0.666071	9.287	0.042955	0.4418	0.077125	195.19	13.4291	0.10266				2
2006	10025054	34	1	1	0	1	213.536	1	1	70.2447	0.609571	13.2908	230948	0	1	0	广东省	C	6.86321	2	23094.8	7.61788			0.580806	9.89168	0.040558	0.5052	0.057029	1156.76		0.33128				1
2007	10025054	34	1	1	0	1	238.16	1	1	62.0442	0.539479	15.4613	294758	0	1	0	广东省	C	7.06832	4	27950.1	7.83522		0.963784	0.09203	9.99479	0.044553	0.5016	0.064563	1302.26		0.23587				1
2014	10025054	31		0	0		604.108	1	1	425.699	0.981922	18.9795	758643		1	0	广东省	C	9.18463	8	75864.3	8.62137			0.308429	10.2953	0.084954	0.4634	0.093784	1649.91	0.0001667	0.10561				1
2005	10025064	25	1	0	0	1	122.806	0	0	1253.87	0.739085	6.53061	11863	0	0	4	浙江省	C	3.99084	0	1186.3	4.48419			0.339671	9.3953	0.051264	0.5341	0.054219	637.22	43.6989	0.31204				4
2006	10025064	25	1	0	0	1	177.429	0	0	975.194	0.683307	9.59184	16738	0	0	4	浙江省	C	3.29552	0	1673.8	3.78897		0.573642	0.653102	9.4896	0.056753	0.5414	0.084191	708.64	33.9587	0.33415				4
2007	10025064	25	1	0	0	1	165.931	0	0	1129.6	0.644225	11.4706	17235	0	1	5	浙江省	C	4.15421	0	1634.29	4.65199	1.05656	7.67608	0.453431	9.58417	0.062144	0.5411	0.085919	788.21	54.3171	0.40261	0.0907791	832.795	0	6
2005	10025097	21	1	0	0	2	161.396	0	0	134.132	0.680813	8.38462	8675	0	0	0	湖北省	C	4.7441	0	867.5	5.22981			0.578773	9.19528	0.040014	0.4264	0.050749	180.27	0	0.03059				0
2006	10025097	22	1	0	0	2	170.388	0	0	184.672	0.686495	7.95522	7167	0	0	0	湖北省	C	4.89188	0	716.7	5.34485		1.02717	0.666071	9.287	0.042955	0.4418	0.077125	195.19	0	0.02337				0
2007	10025097	22	1	0	0	2	262.673	0	0	308.923	0.594248	14.4423	10419	0	0	0	湖北省	C	4.97844	0	987.972	5.40475	1.20464	0.57608	0.237963	9.38098	0.05176	0.425	0.081572	210.34	0	0.02039	0.0982651	253.383	0	0
2005	10025106	26	1	0	0	2	383.841	0	0	264.1	0.168726	9.841	193486	0	0	8	山东省	C	6.61531	0	19348.6	7.2782			0.525529	10.0694	0.037108	0.5787	0.0444	740.19	5.62315	1.124				8
2014	10025106	20		0	0		472.854	0	0	68.251	1.2103	12.9369	391577		0	0	山东省	C	8.38973	0	39157.7	7.79908			0.639385	10.5054	0.084387	0.4844	0.098212	932.98		0.41476				0
2005	10025119	56	1	0	0	2	64.0042	1	1	135.464	0.538981	7.89235	91156	0	0	0	江苏省	C	5.92624	0	9115.6	6.68647			0.462568	9.7348	0.044853	0.5568	0.068004	1087.79	1.84299	0.45061				0
2007	10025119	56	1	1	0	2	90.8073	1	1	146.678	0.483387	8.89921	91877	0.00167615	0	0	江苏省	C	5.94919	0	8712.15	6.69205			0.650053	9.93326	0.045145	0.5499	0.081151	1664.67	2.89251	0.54014				0
2005	10025131	21	1	0	0	1	565.474	0	0	227.611	0.807011	8.08421	46036	0	1	1	江苏省	C	6.1016	0	4603.6	6.59142			0.462568	9.7348	0.044853	0.5568	0.068004	1087.79	10.4266	0.04302				2
2006	10025131	21	1	0	0	1	575.839	0	0	258.851	0.610568	9.31034	46368	0	1	0	江苏省	C	5.82102	0	4636.8	6.30183		27.2139	0.316998	9.83853	0.044468	0.5635	0.072374	1389.6	7.93651	0.062				1
2007	10025131	21	1	0	0	1	541.247	0	0	261.528	0.530847	15.2809	46002	0	1	0	江苏省	C	5.79969	0	4362.1	6.28269	5.77482	3.0031	0.650053	9.93326	0.045145	0.5499	0.081151	1664.67		0.06198	0.468633	9613.17	0	1
2005	10025202	56	1	0	0	2	105.562	0	0	85.373	0.311511	11.427	19756	0	0	1	黑龙江省	C	5.037	0	1975.6	5.59794			0.321501	8.99047	0.035558	0.539	0.064194	125.58	70.571	0.10476				1
2006	10025202	56	1	0	0	2	283.152	0	0	218.714	0.513085	13.2857	24699	0.0360338	0	0	黑龙江省	C	5.49776	0	2469.9	5.99844		0.879355	0.226719	9.07423	0.03756	0.5418	0.061101	139.43	0.51824	0.08761				0
2007	10025202	56	1	0	0	2	182.306	0	0	148.484	0.382142	13.9516	20887	0	0	0	黑龙江省	C	5.11746	0	1980.59	5.6358	1.44056	0.833815	0.452064	9.14575	0.048465	0.5202	0.063999	164.94	0.969408	0.07557	0.092194	237.606	0	0
2014	10025258	16		0	0		361.193	0	0	171.262	0.129686	6.9069	70637		0	0	甘肃省	C	7.17626	0	7063.7	6.70997				8.92551	0.123333	0.428	0.103133	6.16		0.17426				0
2006	10025279	19	1	0	0	2	636.577	1	0	174.57	0.646375	18.0211	78210	0	1	0	福建省	C	6.89386	0	7821	7.42684			0.592025	8.83058	0.046754	0.4936	0.058328	572.77		0.05823				1
2007	10025279	19	1	0	0	2	495.995	1	0	66.3822	1.63428	38.0681	93787	0	1	0	福建省	C	6.53173	0	8893.26	7.09612		1.429	0.49217	8.9325	0.05709	0.4919	0.056712	618.28		0.05217				1
2008	10025279	19	1	0	0		691.943	1	0	546.243	0.704435	0	94485	0	1	0	福建省	C	5.05186	0	9448.5	4.80179	2.93547	4.99678	0.635124	9.01845	0.065284	0.5004	0.058617	696.29		0.22253	0.17207	2043.94	0	1
2009	10025279	20	1	0	0		958.884	1	0	857.825	0.55883	0	48348		1	0	福建省	C	4.98231	0	4834.8	4.80477	0.869836	0.366121	0.533869	9.0956	0.066149	0.4908	0.097956	391.93		0.26142	0.0852054	340.915	0	1
2007	10025297	17	1	0	0	1	328.975	1	0	89.8571	0.761691	11.2217	65900	0.0185281	0	0	四川省	C	5.42687	0	6248.9	5.99762			0.62629	9.52407	0.056205	0.4394	0.040982	113.54	5.1209	0.05454				0
2005	10025322	24	1	0	0	2	827.055	1	0	855.284	0.617029	20.5455	226187	0.00026527	0	0	浙江省	C	6.54336	0	22618.7	7.14711			0.339671	9.3953	0.051264	0.5341	0.054219	637.22	0	0.59742				0
2007	10025322	24	1	0	0	2	678.563	1	0	602.286	0.617434	19.481	514387	0.00190518	1	0	浙江省	C	7.57416	0	48776.2	8.29073			0.453431	9.58417	0.062144	0.5411	0.085919	788.21		1.00317				1
2009	10025363	19	1	0	0		196.721	0	0	160.984	0.847251	0	11650		0	0	安徽省	C	1.66603	0	1165	0.729711			0.640264	9.09336	0.077379	0.4875	0.046595	265.33		0.0443				0
2006	10025364	20	1	0	0	2	524.092	1	1	764.623	0.817687	23.8595	534490	0	0	0	江苏省	C	6.60597	0	53449	7.35644			0.316998	9.83853	0.044468	0.5635	0.072374	1389.6		4.66335				0
2007	10025364	20	1	0	0	2	552.262	1	0	1083.11	0.795851	29.6856	381846	0	0	0	江苏省	C	7.15353	0	36208.2	7.85823		0.476731	0.650053	9.93326	0.045145	0.5499	0.081151	1664.67		4.38316				0
2005	10025369	20	1	1	0	1	607.578	0	0	570.605	0.729306	9.64865	117321	0	2	1	浙江省	C	6.31709	0	11732.1	6.87826			0.339671	9.3953	0.051264	0.5341	0.054219	637.22	8.03948	0.28797				3
2006	10025369	20	1	1	0	1	677.758	0	0	612.842	0.741841	17.8263	126527	0	1	2	浙江省	C	6.54918	0	12652.7	7.11315		2.58989	0.653102	9.4896	0.056753	0.5414	0.084191	708.64	10.3794	0.3172				3
2007	10025369	20	1	1	0	1	800.654	0	0	765.277	0.781867	21.9948	132882	0	1	0	浙江省	C	6.23955	0	12600.4	6.80408	4.55311	44.2709	0.453431	9.58417	0.062144	0.5411	0.085919	788.21		0.41453	0.391199	3588.81	0	1
2007	10025398	22	1	1	0	2	429.198	0	0	300.984	0.966867	10.2418	78114	0	0	0	贵州省	C	6.07153	0	7407.08	6.63079			0.47155	8.94793	0.061339	0.3981	0.032154	11.66	38.7452	0.06851				0
2005	10025399	27	1	0	0	2	253.172	0	0	702.541	0.529224	21.8469	99019	0.00102001	1	48	北京市	C	6.31781	0	9901.9	6.96614			0.357194	8.61648	0.062007	0.2908	0.244879	290.97	3.33259	1.77247				49
2006	10025399	29	1	0	0	2	327.32	0	0	709.975	0.502292	22.1425	131670	0.0849548	1	48	北京市	C	6.28386	0	13167	6.92747		0.690819	0.406009	8.6834	0.067131	0.27	0.293558	362.87	2.50619	1.75529				49
2007	10025399	29	1	0	0	2	369.348	0	0	717.358	0.498766	22.4353	149248	0.0898773	1	48	北京市	C	6.42966	0	14152.3	7.07378	1.06497	2.54184	0.711761	8.74593	0.072114	0.2548	0.301273	385.2	0.763127	1.69331	0.320848	410.228	0	49
2005	10025405	25	1	0	0	2	126.139	0	0	22.7215	0.133705	5.03165	14280	0	0	2	甘肃省	C	5.1349	0	1428	5.67874			0.318913	8.38199	0.050551	0.4336	0.042608	3.92	5.2521	0.0033				2
2006	10025405	35	1	0	0	2	146.772	0	0	40.2532	0.0896226	7.79747	20640	0	0	1	甘肃省	C	5.57368	0	2064	6.11781		0.536848	0.515049	8.46444	0.054552	0.4582	0.033023	8.26	2.18023	0.0129				1
2005	10025477	33	1	1	0	1	75.5343	1	0	51.0261	0.511592	28.2631	46227	0	1	1	广东省	C	6.18083	0	4622.7	6.86967			0.222263	9.78523	0.035981	0.5027	0.058107	1020.17	3.25524	0.09414				2
2006	10025477	33	1	1	0	1	69.3952	1	0	33.5782	0.412064	28.1564	57251	0	1	1	广东省	C	6.28554	0	5725.1	7.00638		0.917789	0.580806	9.89168	0.040558	0.5052	0.057029	1156.76	1.24015	0.08653				2
2007	10025477	33	1	1	0	1	53.938	1	0	44.5504	0.576217	28.0061	46652	0	0	0	广东省	C	6.3344	0	4423.73	7.05479	1.34134	0.714927	0.09203	9.99479	0.044553	0.5016	0.064563	1302.26	1.13049	0.07795	0.0866008	1746.77	0	0
2007	10025522	30	1	0	0	1	22.9545	1	0	36.7576	0.187964	7.27273	3250	0	0	0	福建省	C	3.83618	0	308.178	4.36091			0.49217	8.9325	0.05709	0.4919	0.056712	618.28		0.00293				0
2005	10025538	20	1	1	0	2	879.424	0	0	924.302	0.324842	18.7446	185771	0.0116918	1	8	湖南省	C	6.9478	0	18577.1	7.55254			0.683725	9.11714	0.027996	0.3937	0.044896	170.99	28.4696	1.07492				9
2006	10025538	20	1	1	0	2	1110.11	0	0	418.328	0.825879	16.3947	487209	0	1	8	湖南省	C	7.91822	0	48720.9	8.56624		0.218292	0.232332	9.19818	0.032517	0.4099	0.050694	206.74	18.7107	1.02679				9
2007	10025538	20	1	1	0	2	1692.17	0	0	386.429	0.820108	11.7847	767009	0	1	8	湖南省	C	8.00988	0	72730.9	8.6737	0.328493	0.463723	0.54747	9.28698	0.043622	0.4149	0.061676	248.69	6.82104	0.9201	0.0202602	81.6928	0	9
2005	10025590	21	1	1	0	2	130.02	0	0	44.658	0.353397	8.02	68210	0	1	1	山西省	C	6.43564	0	6821	7.10286			0.75276	9.41832	0.042129	0.5562	0.055691	22.7	29.8698	0.0997				2
2006	10025590	21	1	1	0	2	267.857	0	0	89.0429	0.256217	13.9286	75197	0	1	1	山西省	C	5.76671	0	7519.7	6.37199		2.00684	0.56873	9.5102	0.038732	0.5633	0.066485	37.63	19.7457	0.10107				2
2007	10025590	21	1	1	0	2	304.869	0	0	86.3462	0.162361	19.5269	79113	0	1	2	山西省	C	5.95191	0	7501.81	6.5492	3.49053	58.5217	0.511007	9.59013	0.049619	0.5708	0.071899	102.11	25.5938	0.08605	0.250967	356.418	0	3
2007	10025598	25	1	1	0	2	161.762	0	0	90.5269	0.820198	18.8	42058	0	0	0	浙江省	C	5.7989	0	3988.11	6.39622			0.453431	9.58417	0.062144	0.5411	0.085919	788.21		0.04167				0
2007	10025608	26	1	1	0	2	555.733	0	0	317.333	0.876471	17	83360	0	0	0	江苏省	C	5.96713	0	7904.53	6.5059			0.650053	9.93326	0.045145	0.5499	0.081151	1664.67		0.1592				0
2005	10025622	25	1	1	0	1	259.259	0	0	609.435	0.73965	9.53704	5864	0	0	0	辽宁省	C	5.30402	0	586.4	5.80772			0.480653	9.59457	0.028523	0.4913	0.083423	296.25	2.4676	0.13142				0
2006	10025622	25	1	1	0	1	212.5	0	0	267.375	1.46352	5.03846	5864	0	0	0	辽宁省	C	6.40861	0	586.4	6.92338			0.537409	9.67301	0.030736	0.5083	0.095746	477.16	2.4676	0.16167				0
2006	10025623	23	1	0	0	2	2641.67	1	0	1098.33	0.644158	13	158500	0	0	0	辽宁省	C	7.36266	0	15850	7.80438			0.537409	9.67301	0.030736	0.5083	0.095746	477.16		0.25886				0
2007	10025623	23	1	0	0	2	2262.86	1	0	1944.26	0.316052	15.9	141784	0	0	2	辽宁省	C	7.29127	0	13444.5	7.74918		1.11643	0.334312	9.76305	0.037749	0.5243	0.099958	691.72		0.295				2
2005	10025655	37	1	0	0	1	271.745	0	0	194.764	0.283794	10.7818	14946	0	1	1	浙江省	C	4.7755	0	1494.6	5.20765			0.339671	9.3953	0.051264	0.5341	0.054219	637.22	5.63629	0.0209				2
2006	10025655	37	1	0	0	1	266.554	0	0	208.811	0.248123	17.2297	19809	0	1	1	浙江省	C	5.1329	0	1980.9	5.5965		0.698791	0.653102	9.4896	0.056753	0.5414	0.084191	708.64	1.3085	0.03264				2
2007	10025655	37	1	0	0	1	203.821	0	0	152.803	0.211881	17.2821	23847	0	1	1	浙江省	C	5.30102	0	2261.27	5.81318	0.941375	1.38709	0.453431	9.58417	0.062144	0.5411	0.085919	788.21	1.14626	0.04982	0.0808821	742.001	0	2
2006	10025689	29	1	0	0	2	495.395	0	0	897.026	1.03577	9.57895	106756	0	0	0	山西省	C	6.71962	0	10675.6	7.28362			0.56873	9.5102	0.038732	0.5633	0.066485	37.63	26.1531	0.86572				0
2007	10025689	29	1	0	0	2	345.95	0	0	1145.55	1.19483	8.75	85710	0	0	0	山西省	C	6.11608	0	8127.37	6.6311		0.676447	0.511007	9.59013	0.049619	0.5708	0.071899	102.11	37.982	0.88276				0
2005	10025712	28	1	1	0	1	1007.48	0	0	481.942	0.246575	34.3689	146751	0.0170357	0	0	山东省	C	7.37981	0	14675.1	7.95248			0.525529	10.0694	0.037108	0.5787	0.0444	740.19	0	0.2156				0
2007	10025712	28	1	1	1	1	825.336	0	0	555.826	0.184957	39.5509	207274	0	1	0	山东省	C	7.4783	0	19654.6	8.07782			0.54179	10.2596	0.044057	0.5732	0.057813	837.32		0.50453				1
2005	10025737	27	1	0	1	2	54.191	0	0	74.1179	0.404872	6.72259	33311	0.00234157	0	10	福建省	C	5.14269	0	3331.1	5.82994			0.491404	8.72536	0.043723	0.4882	0.049828	514.04	72.0267	0.24798				10
2006	10025737	27	1	0	1	2	66.9572	0	0	71.1822	0.363746	8.00317	41520	0.00187861	0	10	福建省	C	5.79435	0	4152	6.48661		0.891303	0.592025	8.83058	0.046754	0.4936	0.058328	572.77	74.3931	0.22287				10
2007	10025737	27	1	0	1	2	68.5113	0	0	75.1262	0.389312	5.20134	41473	0.0622815	0	10	福建省	C	5.73118	0	3932.64	6.42127	1.70974	3.37865	0.49217	8.9325	0.05709	0.4919	0.056712	618.28	55.1081	0.20289	0.0969626	1057.1	0	10
2006	10025738	21	1	1	0	1	111.294	1	0	25.0161	1.01986	12.5065	34501	0	0	0	安徽省	C	5.26648	0	3450.1	5.88239			0.486634	8.86734	0.036975	0.4332	0.047213	111.09		0.0078				0
2005	10025778	29	1	0	0	1	223.286	1	0	69.1845	0.599284	17.4757	48997	0	2	3	湖南省	C	5.88452	0	4899.7	6.45709			0.683725	9.11714	0.027996	0.3937	0.044896	170.99	0.783721	0.04569				5
2006	10025778	29	1	0	0	1	312.705	1	0	91.2281	0.685808	23.1579	89121	0	2	3	湖南省	C	6.55224	0	8912.1	7.15933		0.336574	0.232332	9.19818	0.032517	0.4099	0.050694	206.74	0.538594	0.08214				5
2007	10025778	29	1	0	0	1	291.279	0	0	106.243	0.556878	23.1143	128186	0	2	3	湖南省	C	6.67805	0	12155.1	7.32686	0.454788	0.595531	0.54747	9.28698	0.043622	0.4149	0.061676	248.69	0.789791	0.13072	0.0280497	113.101	0	5
2005	10025801	21	1	0	0	1	75.5625	0	0	93.0812	0.932854	10.175	16910	0	1	1	江苏省	C	4.53651	0	1691	5.082			0.462568	9.7348	0.044853	0.5568	0.068004	1087.79	13.0006	0.04751				2
2006	10025801	21	1	0	0	1	133.219	0	0	132.02	0.736443	10.5828	20266	0	1	0	江苏省	C	4.83673	0	2026.6	5.37613		1.08312	0.316998	9.83853	0.044468	0.5635	0.072374	1389.6		0.06704				1
2007	10025801	21	1	0	0	1	151.125	0	0	157.792	0.720201	12.2667	18763	0.0058626	1	0	江苏省	C	5.08676	0	1779.18	5.60152	2.01112	1.41014	0.650053	9.93326	0.045145	0.5499	0.081151	1664.67		0.06433	0.163204	3347.85	0	1
2005	10025820	24	1	0	1	1	79.8999	0	1	114.897	0.654019	8.50181	334034	0.00858595	0	0	安徽省	C	7.19919	0	33403.4	8.04821			0.320523	8.78232	0.035091	0.4152	0.038459	56.81	0	1.3881				0
2007	10025820	24	1	0	1	1	56.2941	0	1	63.7178	1.40211	10.4907	164011	0	0	0	安徽省	C	6.43686	0	15552.2	7.28435			0.625522	8.95571	0.05259	0.4468	0.03934	228.04		0.95124				0
2005	10025835	28	1	0	0	2	1237.57	1	0	636.277	0.659359	14.0442	432491	0	0	24	辽宁省	C	7.91683	0	43249.1	8.56801			0.480653	9.59457	0.028523	0.4913	0.083423	296.25	0.361071	0.60383				24
2006	10025835	28	1	0	0	2	1165.19	1	0	754.328	0.685418	22.2209	514438	0	0	24	辽宁省	C	8.07953	0	51443.8	8.731		1.12984	0.537409	9.67301	0.030736	0.5083	0.095746	477.16	0.835864	0.6361				24
2007	10025835	28	1	0	0	2	931.818	1	0	674.389	0.69222	19.7773	402785	0	1	24	辽宁省	C	7.17696	0	38193.7	7.83066	1.26503	0.620179	0.334312	9.76305	0.037749	0.5243	0.099958	691.72	0.491809	0.58021	0.126449	875.044	0	25
2005	10025928	21	1	1	0	2	633.392	1	1	391.665	0.547377	10.6	883661	0	1	2	江苏省	C	7.17283	0	88366.1	7.95079			0.462568	9.7348	0.044853	0.5568	0.068004	1087.79	0	2.45821				3
2006	10025928	21	1	1	0	2	481.376	1	1	357.377	0.521457	10.6967	871774	0.0017906	1	2	江苏省	C	7.46664	0	87177.4	8.2727		14.4393	0.316998	9.83853	0.044468	0.5635	0.072374	1389.6		2.82709				3
2007	10025928	21	1	1	0	2	1020.88	1	0	865.019	0.490766	22.9162	678244	0	1	1	江苏省	C	7.59609	0	64313.8	8.29675	1.12626	0.607421	0.650053	9.93326	0.045145	0.5499	0.081151	1664.67		3.30482	0.0913975	1874.86	0	2
2005	10025930	19	1	0	0	2	546.388	0	0	314.711	0.962873	6.43421	78553	0	4	4	广西壮族自治区	C	6.08968	0	7855.3	6.62986			0.56795	8.51331	0.042508	0.3792	0.03999	31.24	3.48147	0.19211				8
2006	10025930	19	1	0	0	2	623.167	0	0	337.967	1.02717	10.0238	119696	0	0	4	广西壮族自治区	C	4.59542	0	11969.6	5.17029		0.471139	0.098417	8.61517	0.045789	0.3958	0.045693	35.67	7.97019	0.47644				4
2007	10025930	19	1	0	0	2	728.731	0	0	367.386	0.755717	11.8653	267001	0.0303482	0	4	广西壮族自治区	C	7.52778	0	25318.1	8.1674	0.314767	0.256082	0.432345	8.72204	0.051478	0.4165	0.040124	52.01	4.26691	0.4745	0.0126297	16.371	0	4
2005	10025946	28	1	0	0	1	131.111	1	0	67.5668	0.7194	10.9705	100510	0	1	2	江苏省	C	6.26806	0	10051	6.97293			0.462568	9.7348	0.044853	0.5568	0.068004	1087.79	5.59865	0.2494				3
2006	10025946	28	1	0	0	1	152.613	1	0	76.9068	0.608264	10.3531	106450	0	1	1	江苏省	C	6.1489	0	10645	6.85358		3.4067	0.316998	9.83853	0.044468	0.5635	0.072374	1389.6	3.92184	0.2594				2
2007	10025946	28	1	0	0	1	180.825	1	0	88.1746	0.39604	15.9524	126700	0	1	1	江苏省	C	6.15789	0	12014.2	6.85002	2.06813	1.51713	0.650053	9.93326	0.045145	0.5499	0.081151	1664.67	5.32703	0.2767	0.167831	3442.76	0	2
2008	10025947	18	1	0	0		1146.16	0	0	585	0.428606	0	56000	0	1	2	浙江省	C	7.07054	0	5600	6.8074			0.62915	9.62291	0.064688	0.5396	0.095304	699.58	5.22	0.06875				3
2014	10025988	16		0	0		1194.34	0	0	1788.9	0.276269	45.3648	230410		1	0	青海省	C	7.95532	0	23041	7.36734				8.29197	0.15154	0.5359	0.128223	6.16	0.0001367	4.93968				1
2007	10026125	32	1	0	0	1	418.556	0	0	270.593	0.0148508	30.2778	20680	0	0	0	广东省	C	5.28603	0	1960.96	5.71655			0.09203	9.99479	0.044553	0.5016	0.064563	1302.26		0.10016				0
2008	10026142	19	1	0	0		127.917	0	0	117.067	0.630268	0	7673	0	0	1	广东省	C	4.62213	0	767.3	4.38791			0.542097	10.0637	0.053234	0.5001	0.070354	1331.17	36.9803	0.04202				1
2005	10026232	41	1	0	0	2	92.4889	0	0	71.8611	0.411133	9.81111	15867	0	0	0	广东省	C	4.50713	0	1586.7	5.06487			0.222263	9.78523	0.035981	0.5027	0.058107	1020.17	27.2263	0.10474				0
2006	10026232	41	1	0	0	2	261.515	0	0	197.735	0.433586	9.47059	16461	0	0	0	广东省	C	4.47844	0	1646.1	4.93294		5.3214	0.580806	9.89168	0.040558	0.5052	0.057029	1156.76	16.2827	0.10569				0
2007	10026232	41	1	0	0	2	619.125	0	0	191.75	0.28279	10.1125	41000	0	0	1	广东省	C	5.51899	0	3887.78	5.99079	0.345547	0.226309	0.09203	9.99479	0.044553	0.5016	0.064563	1302.26	30.8659	0.1211	0.0223095	449.993	0	1
2008	10026232	41	1	0	0		665.2	0	0	218.812	0.172122	0	53216	0	0	3	广东省	C	5.91008	0	5321.6	5.50554	0.543956	0.971552	0.542097	10.0637	0.053234	0.5001	0.070354	1331.17	6.53037	0.1211	0.0382694	724.099	0	3
2007	10026234	64	1	0	1	2	104.213	0	0	77.7661	1.75214	12.2836	19419	0	0	1	安徽省	C	6.16713	0	1841.39	6.79368			0.625522	8.95571	0.05259	0.4468	0.03934	228.04	54.3069	0.11858				1
2005	10026249	44	1	1	0	1	826.49	1	0	257.5	0.612403	11.6531	75971	0	1	1	湖北省	C	6.06637	0	7597.1	6.55962			0.578773	9.19528	0.040014	0.4264	0.050749	180.27	3.79092	0.03248				2
2006	10026249	44	1	1	0	1	702.273	1	0	380.67	0.611988	12.1364	63935	0	1	1	湖北省	C	6.11379	0	6393.5	6.59568		1.13655	0.666071	9.287	0.042955	0.4418	0.077125	195.19	5.40549	0.02448				2
2007	10026249	44	1	1	0	1	866.667	1	0	422.31	0.51666	11.0714	70847	0	1	2	湖北省	C	4.70362	0	6718	5.18047	2.11681	3.70413	0.237963	9.38098	0.05176	0.425	0.081572	210.34	4.04882	0.02016	0.172674	445.251	0	3
2005	10026252	36	1	0	0	1	22.7775	1	1	6.06123	0.0410066	10.7678	66173	0	1	0	广东省	C	6.40346	0	6617.3	7.25217			0.222263	9.78523	0.035981	0.5027	0.058107	1020.17	0.516827	0.15903				1
2006	10026252	36	1	0	0	1	26.1557	1	1	12.7594	0.0226186	16.2987	67421	0	1	0	广东省	C	6.35983	0	6742.1	7.19435		10.4666	0.580806	9.89168	0.040558	0.5052	0.057029	1156.76	1.74545	0.19762				1
2007	10026252	36	1	0	0	1	27.9944	1	1	14.5559	0.199806	14.5713	65514	0	1	0	广东省	C	6.46016	0	6212.3	7.29252	4.49805	2.24158	0.09203	9.99479	0.044553	0.5016	0.064563	1302.26	2.95704	0.26445	0.290407	5857.63	0	1
2009	10026252	37	1	0	0		34.9403	1	1	20.2118	0.592035	0	76719		1	2	广东省	C	5.47663	0	7671.9	5.1488			0.518325	10.1127	0.058336	0.4919	0.068688	1334.41	0.255478	0.29854				3
2005	10026289	21	1	0	0	2	55.6261	0	0	57.3565	0.928441	5.3913	6934	0.0396596	0	4	湖北省	C	3.87883	0	693.4	4.38898			0.578773	9.19528	0.040014	0.4264	0.050749	180.27	812.374	0.02565				4
2006	10026289	21	1	0	0	2	103.662	0	0	92.039	0.933399	9.22078	8688	0.0481123	0	12	湖北省	C	4.73485	0	868.8	5.20239		0.870846	0.666071	9.287	0.042955	0.4418	0.077125	195.19	1657.46	0.02364				12
2007	10026289	21	1	0	0	2	110.416	0	0	88.8312	0.917105	9	9354	0.0226641	0	16	湖北省	C	4.91137	0	886.984	5.3789	1.45835	8.85172	0.237963	9.38098	0.05176	0.425	0.081572	210.34	934.493	0.02249	0.118961	306.749	0	16
2009	10026289	38	1	0	0		125.907	0	0	85.4933	1.02745	0	8498		0	16	湖北省	C	5.11005	0	849.8	4.92413			0.128767	9.52573	0.066593	0.4659	0.076327	249.85	824.691	0.02324				16
2007	10026301	22	1	0	0	1	69.4378	1	0	148.649	0.345455	16.2162	12846	0	1	0	山东省	C	4.58493	0	1218.11	5.146			0.54179	10.2596	0.044057	0.5732	0.057813	837.32		0.0986				1
2007	10026328	23	1	1	0	2	269.967	0	0	56.1111	0.832475	21.3778	44563	0	0	0	广东省	C	5.83974	0	4225.64	6.39765			0.09203	9.99479	0.044553	0.5016	0.064563	1302.26	3.40776	0.01075				0
2005	10026350	20	1	1	0	1	709.809	0	0	844.236	0.55635	32.3539	94573	0	0	1	山东省	C	7.23072	0	9457.3	7.78779			0.525529	10.0694	0.037108	0.5787	0.0444	740.19	0.697239	0.37728				1
2006	10026350	20	1	1	0	1	775.088	0	0	849.06	0.291268	34.5069	168332	0	0	1	山东省	C	7.16182	0	16833.2	7.74008		0.348512	0.667674	10.1722	0.039991	0.5822	0.057276	797.24	0.356438	0.48957				1
2007	10026350	20	1	1	0	1	658.45	0	0	847.047	0.197592	30.77	253750	0	0	2	山东省	C	6.55683	12	24061.6	7.16972	0.438928	0.518648	0.54179	10.2596	0.044057	0.5732	0.057813	837.32	0.466095	0.73598	0.0253758	367.523	5.26713	2
2005	10026443	23	1	0	0	1	332.263	0	0	45.2368	0.634671	4.69811	129710	0	1	1	江苏省	C		0	12971	7.17908			0.462568	9.7348	0.044853	0.5568	0.068004	1087.79	0.923599	0.07				2
2006	10026443	23	1	0	0	1	816.912	0	0	60.3158	0.634671	20.5614	202348	0	1	1	江苏省	C		0	20234.8	7.95853		0.446976	0.316998	9.83853	0.044468	0.5635	0.072374	1389.6	0.453871	0.0718				2
2007	10026443	23	1	0	0	1	4108.59	0	0	250.765	0.205255	82.7294	275738	0	1	1	江苏省	C		0	26146.6	8.31439	0.572494	0.719236	0.650053	9.93326	0.045145	0.5499	0.081151	1664.67	0.35125	0.07243	0.0464585	953.013	0	2
2006	10026473	22	1	1	0	2	88.3727	1	0	215.036	0.356346	12.0818	20726	0.00482486	1	1	内蒙古自治区	C	4.65535	0	2072.6	5.16097			0.488526	9.32037	0.03478	0.4707	0.065067	138.76	2.02644	0.118				2
2007	10026511	23	1	0	0	2	75.9127	0	0	37.8122	0.60619	12.5022	21872	0.0419715	1	2	贵州省	C		0	2073.99	4.48817			0.47155	8.94793	0.061339	0.3981	0.032154	11.66	18.8921	0.04308				3
2005	10026537	20	1	0	0	2	318.464	0	0	216.443	0.7086	20.1357	134151	7.454e-05	0	2	宁夏回族自治区	C	6.81398	0	13415.1	7.46269			0.355232	7.82788	0.055295	0.4591	0.068193	11.64	2.98171	0.65887				2
2006	10026537	20	1	0	0	2	310.431	0	0	217.372	1	13.8341	133109	0	0	2	宁夏回族自治区	C	6.85021	0	13310.9	7.50679		25.0786	0.305829	7.93792	0.059928	0.4819	0.072692	11	2.10354	0.63988				2
2007	10026537	20	1	0	0	2	379.4	0	0	196.882	1	20.1258	195910	0.00020418	0	2	宁夏回族自治区	C	6.99538	0	18577	7.65959	0.957826	0.555117	0.407685	8.02191	0.080646	0.4916	0.074262	12.9	1.50724	0.68779	0.0711303	12.356	0	2
2006	10026548	25	1	0	0	2	140.375	0	0	98.95	0.647297	12.825	5615	0	0	0	山东省	C	3.6575	0	561.5	4.05634			0.667674	10.1722	0.039991	0.5822	0.057276	797.24		0.02664				0
2007	10026548	25	1	0	0	2	128	0	0	105.625	0.663669	12	5194	0	0	0	山东省	C	3.7518	0	492.516	4.15055		1.4007	0.54179	10.2596	0.044057	0.5732	0.057813	837.32		0.02785				0
2006	10026635	20	1	0	0	1	78.6548	0	0	43.5357	0.924802	6.59821	25600	0	0	0	重庆市	C	5.78654	0	2560	6.41089			0.464218	8.4602	0.033297	0.3842	0.044945	55.48	15.225	0.023				0
2007	10026635	20	1	0	0	1	90.0259	0	0	97.5181	0.720525	8.59067	19350	0	0	0	重庆市	C	5.40179	0	1834.85	5.96699		0.555596	0.685731	8.55964	0.04421	0.4046	0.037697	78.21	26.1603	0.01928				0
2006	10026649	19	1	1	0	2	243.083	1	0	314.483	0.933754	14.6083	47361	0.00396951	0	0	安徽省	C	5.48564	0	4736.1	6.07445			0.486634	8.86734	0.036975	0.4332	0.047213	111.09		0.19199				0
2008	10026649	19	1	1	0		343.861	1	0	290.272	0.970172	0	46546	0	0	0	安徽省	C		0	4654.6	5.60058			0.506818	9.02702	0.063046	0.4674	0.0401	242.38		0.161				0
2005	10026670	29	1	0	0	1	53.6102	1	0	79.8295	0.361352	15.7818	48191	0	1	0	广东省	C	5.80761	0	4819.1	6.53556			0.222263	9.78523	0.035981	0.5027	0.058107	1020.17	0	0.25443				1
2006	10026670	29	1	0	0	1	55.6659	1	0	101.67	0.309809	19.1918	61665	0	1	0	广东省	C	6.00158	0	6166.5	6.73271		0.797189	0.580806	9.89168	0.040558	0.5052	0.057029	1156.76	0	0.2517				1
2007	10026670	29	1	0	0	1	48.7186	1	0	98.66	0.330209	15.9268	52851	0	1	0	广东省	C	5.31852	0	5011.55	6.05523	1.39733	0.887252	0.09203	9.99479	0.044553	0.5016	0.064563	1302.26	0	0.23377	0.0902156	1819.68	0	1
2006	10026688	24	1	0	0	1	378.438	0	0	99.75	0.509607	12.2708	18881	0	1	0	江苏省	C	5.13497	0	1888.1	5.55275			0.316998	9.83853	0.044468	0.5635	0.072374	1389.6		0.01468				1
2007	10026688	24	1	0	0	1	376.585	0	0	109.341	0.416462	19.9024	15509	0	0	1	江苏省	C	4.70566	0	1470.63	5.10677		0.73755	0.650053	9.93326	0.045145	0.5499	0.081151	1664.67	1.3518	0.01342				1
2007	10026713	22	1	0	0	1	1551.85	0	0	334.148	0.692751	42.5926	25200	0	1	1	湖北省	C	6.42185	0	2389.57	6.79064			0.237963	9.38098	0.05176	0.425	0.081572	210.34	5.72489	0.00062				2
2005	10026715	24	1	0	0	1	639.604	0	0	266.392	0.264671	17.3291	477132	0.00405548	1	2	上海市	C	7.76835	0	47713.2	8.4848			0.260859	9.02547	0.031676	0.4815	0.178441	565.21	0.944309	0.98916				3
2006	10026715	24	1	0	0	1	456.471	0	0	159.355	0.112924	9.73631	446716	0.00598591	1	2	上海市	C	7.51271	0	44671.6	8.25275		2.96984	0.451163	9.10134	0.034249	0.4756	0.218309	566.56	0.699147	0.94542				3
2007	10026715	24	1	0	0	1	880.939	0	0	474.877	0.167535	39.0377	413464	0	1	2	上海市	C	7.6826	0	39206.3	8.34538	1.94322	1.40696	0.298185	9.18684	0.040717	0.4545	0.213408	602.24	0.929008	1.23072	0.4147	1170.29	0	3
2005	10026732	64	1	0	0	2	293.669	0	0	253.77	0.720814	20.4173	41993	0	1	1	江苏省	C	5.70381	0	4199.3	6.23435			0.462568	9.7348	0.044853	0.5568	0.068004	1087.79	2.97669	0.04639				2
2006	10026732	64	1	0	0	2	282.936	0	0	336.907	0.401064	20.5429	38176	0	1	1	江苏省	C	5.76055	5	3817.6	6.29173		2.05361	0.316998	9.83853	0.044468	0.5635	0.072374	1389.6	1.06192	0.08773				2
2007	10026732	64	1	0	0	2	315.732	0	0	512.58	0.467612	27.7464	41942	0	1	1	江苏省	C	5.86123	3	3977.11	6.39085	3.98256	4.47982	0.650053	9.93326	0.045145	0.5499	0.081151	1664.67	1.93708	0.23648	0.32319	6629.65	11.9477	2
2005	10026816	36	1	0	0	2	2827.81	0	0	149.375	0.529289	9.375	95000	0	0	1	江苏省	C	7.1102	0	9500	7.48579			0.462568	9.7348	0.044853	0.5568	0.068004	1087.79	0.357895	0.0099				1
2007	10026816	36	1	0	0	2	4248	0	0	108.571	0.0657895	10.2857	148680	0	0	1	江苏省	C	7.15712	0	14098.4	7.54155			0.650053	9.93326	0.045145	0.5499	0.081151	1664.67	0.127674	0.0199				1
2005	10026907	20	1	0	0	1	244.194	0	0	113.661	0.78019	8.87097	15842	0	0	1	浙江省	C	4.7564	0	1584.2	5.20086			0.339671	9.3953	0.051264	0.5341	0.054219	637.22	0	0.00967				1
2006	10026907	20	1	0	0	1	265.433	0	0	146.65	0.939652	9.45	15193	0	1	1	浙江省	C	4.5331	0	1519.3	4.9741		4.67565	0.653102	9.4896	0.056753	0.5414	0.084191	708.64	4.03015	0.00903				2
2007	10026907	20	1	0	0	1	207	0	0	151.2	0.940256	9.83333	13079	0	1	1	浙江省	C	3.37715	0	1240.2	3.81814	1.51278	0.906406	0.453431	9.58417	0.062144	0.5411	0.085919	788.21	4.92016	0.00858	0.129977	1192.39	0	2
2005	10026929	23	1	0	0	2	64.0595	0	0	88.0298	0.568598	5	9092	0	0	0	湖南省	C	4.42094	0	909.2	4.97185			0.683725	9.11714	0.027996	0.3937	0.044896	170.99	1055.87	0.1				0
2006	10026932	30	1	0	0	1	447.459	0	0	93.9617	0.213667	19.7943	90944	0	1	0	福建省	C	6.60468	0	9094.4	7.1786			0.592025	8.83058	0.046754	0.4936	0.058328	572.77	21.2808	0.11583				1
2007	10026932	20	1	0	0	1	292.825	0	0	275.374	0.181236	28.9806	60322	0	1	0	福建省	C	6.18359	0	5719.98	6.75637		0.402467	0.49217	8.9325	0.05709	0.4919	0.056712	618.28	25.1957	0.33163				1
2006	10026943	21	1	0	0	2	148.977	0	0	302.227	0.802903	18.6136	43588	0.00323484	0	0	辽宁省	C	3.17227	0	4358.8	3.65435			0.537409	9.67301	0.030736	0.5083	0.095746	477.16	4.8674	0.04554				0
2007	10026943	21	1	0	0	2	447.151	0	0	271.849	0.761966	23.1047	34409	0.00206341	0	0	辽宁省	C	5.77196	0	3262.8	6.2514		0.637503	0.334312	9.76305	0.037749	0.5243	0.099958	691.72	14.3818	0.03328				0
2005	10026983	19	1	0	0	2	107.474	0	0	91.7411	0.769639	5.97077	49148	0.0443762	0	23	福建省	C	5.6403	0	4914.8	6.30308			0.491404	8.72536	0.043723	0.4882	0.049828	514.04	148.166	0.10671				23
2006	10026983	19	1	0	0	2	236.508	0	0	161.627	0.68599	12.1322	58584	0.06017	0	16	福建省	C	6.27556	0	5858.4	6.88645		1.11633	0.592025	8.83058	0.046754	0.4936	0.058328	572.77	72.5113	0.08799				16
2007	10026983	19	1	0	0	2	246.61	0	0	155.637	0.706532	29.4169	74130	0	0	12	福建省	C	6.26633	0	7029.31	6.87724	1.0698	1.00902	0.49217	8.9325	0.05709	0.4919	0.056712	618.28	81.8402	0.0754	0.0606702	661.433	0	12
2005	10026994	22	1	0	0	1	796.879	0	0	386.231	0.521752	11.3736	71065	0.0112573	0	1	四川省	C	5.77869	0	7106.5	6.26405			0.47692	9.33265	0.0458	0.4153	0.034832	73.18	7.52888	0.0837				1
2006	10026994	22	1	0	0	1	1586.34	0	0	557.113	0.499456	13.3944	103619	0	0	2	四川省	C	6.37155	0	10361.9	6.83061		0.524666	0.747555	9.43656	0.042671	0.4344	0.045098	96.31	5.48625	0.0773				2
2007	10026994	22	1	0	0	1	1473.64	0	0	710.391	0.561377	12.6087	99407	0	0	1	四川省	C	5.81991	0	9426.17	6.27626	1.02146	1.93866	0.62629	9.52407	0.056205	0.4394	0.040982	113.54	3.90233	0.13437	0.0418615	115.977	0	1
2005	10027081	21	1	1	0	2	91.78	1	0	103.956	0.457185	15.3618	65765	0	1	4	上海市	C	5.63404	0	6576.5	6.3115			0.260859	9.02547	0.031676	0.4815	0.178441	565.21	0	0.06401				5
2006	10027081	21	1	1	0	2	101.372	1	0	113.934	0.3752	10.82	66246	0	0	0	上海市	C	5.73715	0	6624.6	6.40435		26.8348	0.451163	9.10134	0.034249	0.4756	0.218309	566.56		0.08865				0
2005	10027082	30	1	0	0	2	319.149	0	0	186.66	0.484441	8.38298	12691	0.0311244	0	1	上海市	C	5.27131	0	1269.1	5.68683			0.260859	9.02547	0.031676	0.4815	0.178441	565.21	8.26412	0.01011				1
2006	10027082	30	1	0	0	2	189.787	0	0	188.915	0.453767	7.19149	7714	0.0366865	0	1	上海市	C	4.69602	0	771.4	5.11154		0.400869	0.451163	9.10134	0.034249	0.4756	0.218309	566.56	13.5961	0.01387				1
2007	10027082	30	1	0	0	2	161.702	0	0	150.255	0.363212	9.25532	5705	0.00788782	0	1	上海市	C	4.44626	0	540.971	4.86189	0.441553	0.522115	0.298185	9.18684	0.040717	0.4545	0.213408	602.24	16.1561	0.0121	0.094231	265.921	0	1
2009	10027082	31	1	0	0		460	0	0	268.56	0.371612	0	6500		1	1	上海市	C	6.21259	0	650	6.07313			0.485455	9.24638	0.044437	0.3989	0.236561	719.85	11.8154	0.02258				2
2005	10027106	29	1	0	0	1	372.962	1	0	442.18	0.666536	7.8	205129	4.875e-06	1	0	广东省	C	6.67199	12	20512.9	7.34965			0.222263	9.78523	0.035981	0.5027	0.058107	1020.17	0	0.55461				1
2007	10027126	18	1	0	0	1	527.173	0	0	311.504	0.724113	29.4361	70114	0	2	2	湖南省	C	6.29254	0	6648.49	6.81872			0.54747	9.28698	0.043622	0.4149	0.061676	248.69	9.62624	0.16728				4
2009	10027126	19	1	0	0		357.041	0	0	221.312	0.607118	0	77835		3	2	湖南省	C	6.13898	0	7783.5	5.93109			0.555845	9.49785	0.072022	0.4355	0.061385	314.08	12.231	0.2678				5
2006	10027148	23	1	0	0	2	598.53	0	0	213.368	0.317377	8.63248	46150	0	1	0	贵州省	C	6.79832	0	4615	7.31027			0.65114	8.86012	0.04919	0.4193	0.027182	14.68		0.06489				1
2007	10027148	23	1	0	0	2	516.834	0	0	129.12	0.280713	91.4847	43318	0.00346276	1	0	贵州省	C	6.82056	0	4107.59	7.3754		1.57591	0.47155	8.94793	0.061339	0.3981	0.032154	11.66		0.05422				1
2006	10027154	25	1	0	0	2	139.665	0	0	239.347	0.507818	13.6826	22141	0.0166659	1	4	浙江省	C	5.05319	0	2214.1	5.60349			0.653102	9.4896	0.056753	0.5414	0.084191	708.64	1.73434	0.13687				5
2007	10027154	25	1	0	0	2	206.163	1	0	265.459	0.511147	15.4286	38835	0.00563924	1	2	浙江省	C	5.91127	3	3682.49	6.47857		0.368134	0.453431	9.58417	0.062144	0.5411	0.085919	788.21	20.9206	0.15723				3
2005	10027173	29	1	1	0	2	2026.01	0	0	1086.35	0.511822	36.9216	642611	0	1	3	四川省	C	7.90603	0	64261.1	8.52111			0.47692	9.33265	0.0458	0.4153	0.034832	73.18	4.18658	0.83219				4
2006	10027173	29	1	1	1	2	2815.4	0	0	1424.84	0.6384	35.6065	1054184	0	1	11	四川省	C	8.6358	0	105418	9.27926		0.403104	0.747555	9.43656	0.042671	0.4344	0.045098	96.31	8.61709	1.24713				12
2007	10027173	29	1	1	1	2	3661.62	0	0	1105.76	0.448823	39.8444	1633437	0	1	11	四川省	C	8.38733	0	154889	9.04046	0.455302	0.482375	0.62629	9.52407	0.056205	0.4394	0.040982	113.54	3.35724	1.23779	0.0186592	51.695	0	12
2006	10027192	40	1	0	0	1	808.571	0	0	61.3143	0.443616	11.0571	27740	0	1	0	江苏省	C	5.39621	0	2774	5.78084			0.316998	9.83853	0.044468	0.5635	0.072374	1389.6	0.778659	0.0099				1
2007	10027192	40	1	0	0	1	998.529	0	0	56.0588	0.405561	15.7353	33450	0	0	0	江苏省	C	5.73314	0	3171.86	6.11467		1.37002	0.650053	9.93326	0.045145	0.5499	0.081151	1664.67		0.00882				0
2005	10027202	49	1	0	1	2	92.094	0	1	149.402	1.03243	9.32145	158602	0	2	2	湖南省	C	6.84271	0	15860.2	7.63086			0.683725	9.11714	0.027996	0.3937	0.044896	170.99	44.7914	0.86893				4
2006	10027202	49	1	0	1	2	155.41	0	0	244.517	1.05706	15.1553	157610	0.00126896	2	2	湖南省	C	6.53855	0	15761	7.27649		31.1673	0.232332	9.19818	0.032517	0.4099	0.050694	206.74	30.2011	0.8222				4
2007	10027202	49	1	0	1	2	202.847	0	0	241.774	0.998585	16.6648	181858	0	2	2	湖南省	C	6.81513	0	17244.5	7.54272	3.75059	2.03959	0.54747	9.28698	0.043622	0.4149	0.061676	248.69	25.9793	0.77607	0.231323	932.733	0	4
2006	10027229	18	1	1	0	1	3200	0	0	736.667	0.860633	13.3333	38780	0	0	0	江苏省	C	6.17996	0	3878	6.47768			0.316998	9.83853	0.044468	0.5635	0.072374	1389.6		0.0134				0
[truncated: 195,533 more rows]
